# Supplementary material for: Diphenyl (isopropyl­amido)­phosphate
Source: Acta Crystallogr Sect E Struct Rep Online. 2012 Nov 28;68(Pt 12):o3459. doi: 10.1107/S1600536812047940 (PMC3589035; doi:10.1107/S1600536812047940)
Supplement: Supplementary file 1 [file e-68-o3459-sup1.cif]

##############################################################################
#                                                                            #
# This CIF contains the data in a paper accepted for publication in          #
# Acta Crystallographica Section E. It conforms to the requirements of       #
# Notes for Authors for Acta Crystallographica Section E, and has been       #
# peer reviewed under the auspices of the IUCr Commission on Journals.       #
#                                                                            #
# Full details of the Crystallographic Information File format               #
# are given in the paper "The Crystallographic Information File (CIF):       #
# a New Standard Archive File for Crystallography" by S. R. Hall, F. H.      #
# Allen and I. D. Brown [Acta Cryst. (1991), A47, 655-685].                  #
#                                                                            #
# The current version of the core CIF dictionary is obtainable from          #
# ftp://ftp.iucr.org/pub/cif_core.dic.                                       #
#                                                                            #
# Software is freely available for graphical display of the structure(s)     #
# in this CIF. For information consult the CIF software page                 #
# http://www.iucr.org/resources/cif/software.                                #
#                                                                            #
# This file may be used for bona fide research purposes within the           #
# scientific community so long as proper attribution is given to the journal # 
# article from which it was obtained.                                        #
#                                                                            #
##############################################################################
data_I
_audit_creation_method     SHELXL-97
_chemical_name_systematic
;
Diphenyl (isopropylamido)phosphate
;
_chemical_name_common     ?
_chemical_formula_moiety     'C15 H18 N O3 P'
_chemical_formula_sum     'C15 H18 N O3 P'
_chemical_formula_iupac     'C15 H18 N O3 P'
_chemical_formula_weight     291.27
_chemical_melting_point     ?
_symmetry_cell_setting     monoclinic
_symmetry_space_group_name_H-M     'P n'
loop_
    _symmetry_equiv_pos_as_xyz
    'x, y, z'
    'x+1/2, -y, z+1/2'
_cell_length_a     8.4432(5)
_cell_length_b     5.3030(4)
_cell_length_c     16.3443(11)
_cell_angle_alpha     90.00
_cell_angle_beta     90.453(6)
_cell_angle_gamma     90.00
_cell_volume     731.78(9)
_cell_formula_units_Z     2
_cell_measurement_reflns_used     3821
_cell_measurement_theta_min     3.4408
_cell_measurement_theta_max     27.5386
_cell_measurement_temperature     120(2)
_exptl_crystal_description     block
_exptl_crystal_colour     colourless
_exptl_crystal_size_max     0.45
_exptl_crystal_size_mid     0.42
_exptl_crystal_size_min     0.40
_exptl_crystal_density_diffrn     1.322
_exptl_crystal_density_meas     ?
_exptl_crystal_density_method     'not measured'
_exptl_crystal_F_000     308
_exptl_absorpt_coefficient_mu     0.194
_exptl_absorpt_correction_type     multi-scan
_exptl_absorpt_process_details     '(CrysAlis RED; Oxford Diffraction, 2009)'
_exptl_absorpt_correction_T_min     0.9177
_exptl_absorpt_correction_T_max     0.9263
_exptl_special_details     ?
_diffrn_ambient_temperature     120(2)
_diffrn_radiation_type     'MoK\a'
_diffrn_radiation_wavelength     0.71073
_diffrn_radiation_source     'Enhance (Mo) X-ray Source'
_diffrn_radiation_monochromator     'graphite'
_diffrn_measurement_device_type     'Oxford Diffraction Xcalibur (Sapphire2)'
_diffrn_measurement_method     '\w scan'
_diffrn_detector_area_resol_mean     8.4353
_diffrn_reflns_number     6226
_diffrn_reflns_av_R_equivalents     0.0000
_diffrn_reflns_av_sigmaI/netI     0.0139
_diffrn_reflns_theta_min     3.84
_diffrn_reflns_theta_max     25.00
_diffrn_reflns_theta_full     25.00
_diffrn_measured_fraction_theta_max     0.996
_diffrn_measured_fraction_theta_full     0.996
_diffrn_reflns_limit_h_min     -10
_diffrn_reflns_limit_h_max     10
_diffrn_reflns_limit_k_min     -6
_diffrn_reflns_limit_k_max     6
_diffrn_reflns_limit_l_min     -19
_diffrn_reflns_limit_l_max     19
_diffrn_standards_number     0
_diffrn_standards_interval_count     ?
_diffrn_standards_interval_time     ?
_diffrn_standards_decay_%     ?
_refine_special_details
;
Refinement of <i>F</i>^2^ against ALL reflections. The weighted <i>R</i>-factor
<i>wR</i> and goodness of fit <i>S</i> are based on <i>F</i>^2^, conventional
<i>R</i>-factors <i>R</i> are based on <i>F</i>, with <i>F</i> set to zero for
negative <i>F</i>^2^. The threshold expression of <i>F</i>^2^ >
\s(<i>F</i>^2^) is used only for calculating <i>R</i>-factors(gt) <i>etc</i>.
and is not relevant to the choice of reflections for refinement.
<i>R</i>-factors based on <i>F</i>^2^ are statistically about twice as large
as those based on <i>F</i>, and <i>R</i>- factors based on ALL data will be
even larger.
;
_reflns_number_total     6226
_reflns_number_gt     6040
_reflns_threshold_expression     I>2sigma(I)
_refine_ls_structure_factor_coef     Fsqd
_refine_ls_matrix_type     full
_refine_ls_R_factor_all     0.0286
_refine_ls_R_factor_gt     0.0273
_refine_ls_wR_factor_gt     0.0800
_refine_ls_wR_factor_ref     0.0808
_refine_ls_goodness_of_fit_ref     1.056
_refine_ls_restrained_S_all     1.060
_refine_ls_number_reflns     6226
_refine_ls_number_parameters     208
_refine_ls_number_restraints     28
_refine_ls_hydrogen_treatment     mixed
_refine_ls_weighting_scheme     calc
_refine_ls_weighting_details
         'calc w=1/[\s^2^(Fo^2^)+(0.0626P)^2^+0.0183P] where P=(Fo^2^+2Fc^2^)/3'
_atom_sites_solution_hydrogens     geom
_atom_sites_solution_primary     direct
_atom_sites_solution_secondary     difmap
_refine_ls_shift/su_max     0.000
_refine_ls_shift/su_mean     0.000
_refine_diff_density_max     0.167
_refine_diff_density_min     -0.184
_refine_ls_extinction_method     none
_refine_ls_extinction_coef     ?
_refine_ls_abs_structure_details     'Flack (1983), 1229 Friedel pairs'
_refine_ls_abs_structure_Flack     0.05(6)
loop_
    _atom_type_symbol
    _atom_type_description
    _atom_type_scat_dispersion_real
    _atom_type_scat_dispersion_imag
    _atom_type_scat_source
    'C' 'C' 0.0033 0.0016
                         'International Tables Vol C Tables 4.2.6.8 and 6.1.1.4'
    'H' 'H' 0.0000 0.0000
                         'International Tables Vol C Tables 4.2.6.8 and 6.1.1.4'
    'N' 'N' 0.0061 0.0033
                         'International Tables Vol C Tables 4.2.6.8 and 6.1.1.4'
    'O' 'O' 0.0106 0.0060
                         'International Tables Vol C Tables 4.2.6.8 and 6.1.1.4'
    'P' 'P' 0.1023 0.0942
                         'International Tables Vol C Tables 4.2.6.8 and 6.1.1.4'
_computing_data_collection     'CrysAlis CCD (Oxford Diffraction, 2009)'
_computing_cell_refinement     'CrysAlis CCD (Oxford Diffraction, 2009)'
_computing_data_reduction     'CrysAlis RED (Oxford Diffraction, 2009)'
_computing_structure_solution     'SHELXS97 (Sheldrick, 2008)'
_computing_structure_refinement     'SHELXL97 (Sheldrick, 2008)'
_computing_molecular_graphics     '<i>Mercury</i> (Macrae <i>et al.</i>, 2008)'
_computing_publication_material
             'SHELXTL (Sheldrick, 2008) and enCIFer (Allen <i>et al.</i>, 2004)'
loop_
    _atom_site_type_symbol
    _atom_site_label
    _atom_site_fract_x
    _atom_site_fract_y
    _atom_site_fract_z
    _atom_site_U_iso_or_equiv
    _atom_site_adp_type
    _atom_site_calc_flag
    _atom_site_refinement_flags
    _atom_site_occupancy
    _atom_site_symmetry_multiplicity
    _atom_site_disorder_assembly
    _atom_site_disorder_group
    P P1 0.49359(4) 0.20465(6) 0.51025(3) 0.01893(9) Uani d . 1 1 A .
    O O1 0.46890(12) 0.20756(19) 0.41396(6) 0.0229(3) Uani d . 1 1 . .
    O O2 0.32869(12) 0.3259(2) 0.53519(6) 0.0213(2) Uani d . 1 1 . .
    O O3 0.52704(12) -0.04455(19) 0.54422(6) 0.0247(3) Uani d . 1 1 . .
    N N1 0.62616(15) 0.4126(2) 0.53057(8) 0.0201(3) Uani d D 1 1 . .
    H H1N 0.603(2) 0.559(3) 0.5224(10) 0.024 Uiso d D 1 1 . .
    C C1 0.33996(19) 0.0959(3) 0.37348(10) 0.0241(4) Uani d . 1 1 . .
    C C2 0.2687(2) -0.1207(3) 0.40086(13) 0.0346(4) Uani d . 1 1 . .
    H H2 0.3036 -0.2017 0.4496 0.042 Uiso calc R 1 1 . .
    C C3 0.1433(2) -0.2176(3) 0.35464(15) 0.0454(6) Uani d . 1 1 . .
    H H3 0.0915 -0.3663 0.3727 0.054 Uiso calc R 1 1 . .
    C C4 0.0931(2) -0.1044(4) 0.28402(14) 0.0489(6) Uani d . 1 1 . .
    H H4 0.0066 -0.1725 0.2537 0.059 Uiso calc R 1 1 . .
    C C5 0.1686(2) 0.1079(4) 0.25735(13) 0.0440(5) Uani d . 1 1 . .
    H H5 0.1359 0.1848 0.2075 0.053 Uiso calc R 1 1 . .
    C C6 0.2921(2) 0.2121(3) 0.30207(11) 0.0307(4) Uani d . 1 1 . .
    H H6 0.3430 0.3614 0.2838 0.037 Uiso calc R 1 1 . .
    C C7 0.27851(18) 0.3331(3) 0.61695(10) 0.0197(4) Uani d . 1 1 . .
    C C8 0.31935(19) 0.5376(3) 0.66473(9) 0.0244(4) Uani d . 1 1 . .
    H H8 0.3868 0.6656 0.6441 0.029 Uiso calc R 1 1 . .
    C C9 0.2607(2) 0.5528(3) 0.74285(10) 0.0319(4) Uani d . 1 1 . .
    H H9 0.2874 0.6928 0.7765 0.038 Uiso calc R 1 1 . .
    C C10 0.1630(2) 0.3656(4) 0.77258(11) 0.0376(5) Uani d . 1 1 . .
    H H10 0.1232 0.3763 0.8267 0.045 Uiso calc R 1 1 . .
    C C11 0.1238(2) 0.1643(3) 0.72383(12) 0.0360(5) Uani d . 1 1 . .
    H H11 0.0562 0.0361 0.7443 0.043 Uiso calc R 1 1 . .
    C C12 0.1817(2) 0.1460(3) 0.64507(12) 0.0306(4) Uani d . 1 1 . .
    H H12 0.1547 0.0065 0.6113 0.037 Uiso calc R 1 1 . .
    C C13A 0.79551(19) 0.3558(3) 0.54259(10) 0.0212(4) Uani d . 1 1 A 1
    H H13A 0.8017 0.1911 0.5722 0.025 Uiso calc PR 0.323(14) 1 B 1
    C C14A 0.8579(13) 0.557(2) 0.6011(9) 0.042(3) Uani d PDU 0.323(14) 1 A 1
    H H14A 0.8401 0.7242 0.5773 0.064 Uiso calc PR 0.323(14) 1 B 1
    H H14B 0.9716 0.5312 0.6104 0.064 Uiso calc PR 0.323(14) 1 B 1
    H H14C 0.8021 0.5444 0.6533 0.064 Uiso calc PR 0.323(14) 1 B 1
    C C15A 0.8791(19) 0.324(3) 0.4671(9) 0.037(3) Uani d PDU 0.323(14) 1 A 1
    H H15A 0.8307 0.1869 0.4355 0.056 Uiso calc PR 0.323(14) 1 B 1
    H H15B 0.9902 0.2833 0.4788 0.056 Uiso calc PR 0.323(14) 1 B 1
    H H15C 0.8736 0.4808 0.4354 0.056 Uiso calc PR 0.323(14) 1 B 1
    C C13B 0.79551(19) 0.3558(3) 0.54259(10) 0.0212(4) Uani d P 0.00 1 A 2
    H H13B 0.8085 0.2301 0.5878 0.025 Uiso calc PR 0.677(14) 1 B 2
    C C14B 0.8824(4) 0.5997(8) 0.5652(4) 0.0306(11) Uani d PDU 0.677(14) 1 A 2
    H H14D 0.8633 0.7267 0.5227 0.046 Uiso calc PR 0.677(14) 1 B 2
    H H14E 0.9963 0.5662 0.5696 0.046 Uiso calc PR 0.677(14) 1 B 2
    H H14F 0.8434 0.6622 0.6177 0.046 Uiso calc PR 0.677(14) 1 B 2
    C C15B 0.8680(8) 0.2476(13) 0.4620(4) 0.0298(11) Uani d PDU 0.677(14) 1 A 2
    H H15D 0.8160 0.0877 0.4482 0.045 Uiso calc PR 0.677(14) 1 B 2
    H H15E 0.9818 0.2188 0.4701 0.045 Uiso calc PR 0.677(14) 1 B 2
    H H15F 0.8517 0.3683 0.4174 0.045 Uiso calc PR 0.677(14) 1 B 2
loop_
    _atom_site_aniso_label
    _atom_site_aniso_U_11
    _atom_site_aniso_U_22
    _atom_site_aniso_U_33
    _atom_site_aniso_U_12
    _atom_site_aniso_U_13
    _atom_site_aniso_U_23
    P1 0.01606(19) 0.01911(19) 0.02163(19) 0.00093(19) 0.00011(14) 0.0017(2)
    O1 0.0195(6) 0.0253(6) 0.0238(6) -0.0048(5) -0.0003(5) -0.0003(5)
    O2 0.0173(6) 0.0247(6) 0.0218(6) 0.0019(5) -0.0019(4) 0.0017(5)
    O3 0.0239(6) 0.0191(6) 0.0313(6) 0.0014(4) 0.0029(5) 0.0024(5)
    N1 0.0184(7) 0.0154(7) 0.0265(8) 0.0024(5) -0.0008(5) 0.0027(6)
    C1 0.0155(8) 0.0276(9) 0.0291(10) -0.0002(7) 0.0017(7) -0.0118(7)
    C2 0.0318(11) 0.0258(9) 0.0462(12) -0.0045(8) -0.0004(8) -0.0038(9)
    C3 0.0349(12) 0.0286(11) 0.0727(17) -0.0092(9) 0.0004(11) -0.0148(11)
    C4 0.0245(11) 0.0615(14) 0.0604(15) -0.0062(10) -0.0054(10) -0.0292(11)
    C5 0.0239(11) 0.0722(16) 0.0359(12) 0.0046(10) -0.0064(8) -0.0101(11)
    C6 0.0207(10) 0.0402(11) 0.0313(10) 0.0021(8) 0.0023(8) -0.0036(9)
    C7 0.0137(9) 0.0204(8) 0.0251(9) 0.0058(6) 0.0003(7) 0.0059(7)
    C8 0.0262(10) 0.0223(8) 0.0248(9) -0.0025(7) -0.0027(7) 0.0031(7)
    C9 0.0431(12) 0.0242(10) 0.0284(10) 0.0084(9) -0.0014(8) 0.0006(8)
    C10 0.0368(12) 0.0450(12) 0.0312(10) 0.0186(9) 0.0138(9) 0.0091(9)
    C11 0.0289(11) 0.0336(11) 0.0457(13) 0.0015(8) 0.0162(9) 0.0143(9)
    C12 0.0237(10) 0.0255(9) 0.0427(11) 0.0001(7) 0.0052(8) 0.0003(8)
    C13A 0.0166(9) 0.0217(8) 0.0253(9) 0.0034(6) -0.0049(7) 0.0023(7)
    C14A 0.033(4) 0.043(4) 0.051(4) 0.008(3) -0.019(3) -0.007(3)
    C15A 0.030(4) 0.038(5) 0.043(4) 0.010(4) -0.006(3) -0.011(4)
    C13B 0.0166(9) 0.0217(8) 0.0253(9) 0.0034(6) -0.0049(7) 0.0023(7)
    C14B 0.0200(15) 0.0309(18) 0.041(2) 0.0000(12) -0.0056(15) -0.0077(16)
    C15B 0.0230(18) 0.035(3) 0.0317(19) -0.0010(19) 0.0069(14) -0.007(2)
_geom_special_details
;
All e.s.d.'s (except the e.s.d. in the dihedral angle between two l.s. planes)
are estimated using the full covariance matrix. The cell e.s.d.'s are taken
into account individually in the estimation of e.s.d.'s in distances, angles
and torsion angles; correlations between e.s.d.'s in cell parameters are only
used when they are defined by crystal symmetry. An approximate (isotropic)
treatment of cell e.s.d.'s is used for estimating e.s.d.'s involving l.s.
planes.
;
loop_
    _geom_bond_atom_site_label_1
    _geom_bond_atom_site_label_2
    _geom_bond_site_symmetry_2
    _geom_bond_distance
    _geom_bond_publ_flag
    P1 O3 . 1.4602(11) ?
    P1 O1 . 1.5858(11) ?
    P1 O2 . 1.5896(11) ?
    P1 N1 . 1.6043(14) ?
    O1 C1 . 1.4008(19) ?
    O2 C7 . 1.4057(17) ?
    N1 C13A . 1.4728(19) ?
    N1 H1N . 0.811(13) ?
    C1 C2 . 1.373(2) ?
    C1 C6 . 1.378(2) ?
    C2 C3 . 1.393(3) ?
    C2 H2 . 0.9500 ?
    C3 C4 . 1.366(3) ?
    C3 H3 . 0.9500 ?
    C4 C5 . 1.367(3) ?
    C4 H4 . 0.9500 ?
    C5 C6 . 1.383(3) ?
    C5 H5 . 0.9500 ?
    C6 H6 . 0.9500 ?
    C7 C12 . 1.367(2) ?
    C7 C8 . 1.379(2) ?
    C8 C9 . 1.376(2) ?
    C8 H8 . 0.9500 ?
    C9 C10 . 1.381(3) ?
    C9 H9 . 0.9500 ?
    C10 C11 . 1.371(3) ?
    C10 H10 . 0.9500 ?
    C11 C12 . 1.384(2) ?
    C11 H11 . 0.9500 ?
    C12 H12 . 0.9500 ?
    C13A C15A . 1.436(15) ?
    C13A C14A . 1.524(8) ?
    C13A H13A . 1.0000 ?
    C14A H14A . 0.9800 ?
    C14A H14B . 0.9800 ?
    C14A H14C . 0.9800 ?
    C15A H15A . 0.9800 ?
    C15A H15B . 0.9800 ?
    C15A H15C . 0.9800 ?
    C14B H14D . 0.9800 ?
    C14B H14E . 0.9800 ?
    C14B H14F . 0.9800 ?
    C15B H15D . 0.9800 ?
    C15B H15E . 0.9800 ?
    C15B H15F . 0.9800 ?
loop_
    _geom_angle_atom_site_label_1
    _geom_angle_atom_site_label_2
    _geom_angle_atom_site_label_3
    _geom_angle_site_symmetry_1
    _geom_angle_site_symmetry_3
    _geom_angle
    _geom_angle_publ_flag
    O3 P1 O1 . . 114.19(6) ?
    O3 P1 O2 . . 115.82(6) ?
    O1 P1 O2 . . 98.16(6) ?
    O3 P1 N1 . . 114.26(7) ?
    O1 P1 N1 . . 106.55(6) ?
    O2 P1 N1 . . 106.26(6) ?
    C1 O1 P1 . . 124.07(10) ?
    C7 O2 P1 . . 121.74(10) ?
    C13A N1 P1 . . 124.19(11) ?
    C13A N1 H1N . . 116.9(13) ?
    P1 N1 H1N . . 117.1(13) ?
    C2 C1 C6 . . 121.57(16) ?
    C2 C1 O1 . . 122.74(15) ?
    C6 C1 O1 . . 115.65(14) ?
    C1 C2 C3 . . 117.70(19) ?
    C1 C2 H2 . . 121.2 ?
    C3 C2 H2 . . 121.2 ?
    C4 C3 C2 . . 121.69(19) ?
    C4 C3 H3 . . 119.2 ?
    C2 C3 H3 . . 119.2 ?
    C3 C4 C5 . . 119.3(2) ?
    C3 C4 H4 . . 120.4 ?
    C5 C4 H4 . . 120.4 ?
    C4 C5 C6 . . 120.8(2) ?
    C4 C5 H5 . . 119.6 ?
    C6 C5 H5 . . 119.6 ?
    C1 C6 C5 . . 118.93(17) ?
    C1 C6 H6 . . 120.5 ?
    C5 C6 H6 . . 120.5 ?
    C12 C7 C8 . . 121.86(15) ?
    C12 C7 O2 . . 119.04(14) ?
    C8 C7 O2 . . 118.95(13) ?
    C9 C8 C7 . . 118.79(15) ?
    C9 C8 H8 . . 120.6 ?
    C7 C8 H8 . . 120.6 ?
    C8 C9 C10 . . 120.31(17) ?
    C8 C9 H9 . . 119.8 ?
    C10 C9 H9 . . 119.8 ?
    C11 C10 C9 . . 119.82(16) ?
    C11 C10 H10 . . 120.1 ?
    C9 C10 H10 . . 120.1 ?
    C10 C11 C12 . . 120.63(15) ?
    C10 C11 H11 . . 119.7 ?
    C12 C11 H11 . . 119.7 ?
    C7 C12 C11 . . 118.59(17) ?
    C7 C12 H12 . . 120.7 ?
    C11 C12 H12 . . 120.7 ?
    C15A C13A N1 . . 113.1(7) ?
    C15A C13A C14A . . 116.8(6) ?
    N1 C13A C14A . . 105.7(4) ?
    C15A C13A H13A . . 106.9 ?
    N1 C13A H13A . . 106.9 ?
    C14A C13A H13A . . 106.9 ?
    H14D C14B H14E . . 109.5 ?
    H14D C14B H14F . . 109.5 ?
    H14E C14B H14F . . 109.5 ?
    H15D C15B H15E . . 109.5 ?
    H15D C15B H15F . . 109.5 ?
    H15E C15B H15F . . 109.5 ?
loop_
    _geom_torsion_atom_site_label_1
    _geom_torsion_atom_site_label_2
    _geom_torsion_atom_site_label_3
    _geom_torsion_atom_site_label_4
    _geom_torsion_site_symmetry_1
    _geom_torsion_site_symmetry_2
    _geom_torsion_site_symmetry_3
    _geom_torsion_site_symmetry_4
    _geom_torsion
    _geom_torsion_publ_flag
    O3 P1 O1 C1 . . . . 67.82(12) ?
    O2 P1 O1 C1 . . . . -55.32(12) ?
    N1 P1 O1 C1 . . . . -165.06(11) ?
    O3 P1 O2 C7 . . . . 48.50(13) ?
    O1 P1 O2 C7 . . . . 170.46(11) ?
    N1 P1 O2 C7 . . . . -79.57(12) ?
    O3 P1 N1 C13A . . . . 30.26(15) ?
    O1 P1 N1 C13A . . . . -96.81(13) ?
    O2 P1 N1 C13A . . . . 159.24(12) ?
    P1 O1 C1 C2 . . . . -33.7(2) ?
    P1 O1 C1 C6 . . . . 148.68(12) ?
    C6 C1 C2 C3 . . . . -1.2(3) ?
    O1 C1 C2 C3 . . . . -178.68(16) ?
    C1 C2 C3 C4 . . . . 0.7(3) ?
    C2 C3 C4 C5 . . . . 0.7(3) ?
    C3 C4 C5 C6 . . . . -1.7(3) ?
    C2 C1 C6 C5 . . . . 0.3(3) ?
    O1 C1 C6 C5 . . . . 177.98(15) ?
    C4 C5 C6 C1 . . . . 1.1(3) ?
    P1 O2 C7 C12 . . . . -95.01(17) ?
    P1 O2 C7 C8 . . . . 89.47(14) ?
    C12 C7 C8 C9 . . . . 0.0(2) ?
    O2 C7 C8 C9 . . . . 175.40(15) ?
    C7 C8 C9 C10 . . . . 0.2(3) ?
    C8 C9 C10 C11 . . . . -0.4(3) ?
    C9 C10 C11 C12 . . . . 0.3(3) ?
    C8 C7 C12 C11 . . . . -0.1(3) ?
    O2 C7 C12 C11 . . . . -175.45(15) ?
    C10 C11 C12 C7 . . . . -0.1(3) ?
    P1 N1 C13A C15A . . . . 80.0(6) ?
    P1 N1 C13A C14A . . . . -150.9(7) ?
loop_
    _geom_hbond_atom_site_label_D
    _geom_hbond_atom_site_label_H
    _geom_hbond_atom_site_label_A
    _geom_hbond_site_symmetry_A
    _geom_hbond_distance_DH
    _geom_hbond_distance_HA
    _geom_hbond_distance_DA
    _geom_hbond_angle_DHA
    N1 H1N O3 1_565 0.811(13) 2.228(13) 3.0065(17) 161.0(15)
_iucr_refine_instructions_details
;
TITL I in Pn
CELL 0.71073   8.4432   5.3030  16.3443  90.000  90.453  90.000
ZERR    2.00   0.0005   0.0004   0.0011   0.000   0.006   0.000
LATT -1
SYMM 0.5+X, -Y, 0.5+Z
SFAC C H N O P
UNIT 30 36 2 6 2
MERG 0
L.S. 20
BOND $H
CONF
FMAP 2
PLAN 10
TEMP -153
SIZE 0.40 0.42 0.45
OMIT 0 50
OMIT -1 0 -19
ACTA
DFIX 0.88 N1 H1N
ISOR 0.005 C14A C15A C14B C15B
EXYZ C13A C13B
EADP C13A C13B
EQIV $1 x, y+1, z
HTAB N1 O3_$1
WGHT    0.062600    0.018300
BASF   0.22306
FVAR       8.57279   0.32268
MOLE   1
P1    5    0.493594    0.204655    0.510246    11.00000    0.01606    0.01911 =
         0.02163    0.00167    0.00011    0.00093
O1    4    0.468902    0.207561    0.413965    11.00000    0.01955    0.02527 =
         0.02376   -0.00027   -0.00033   -0.00477
O2    4    0.328691    0.325851    0.535186    11.00000    0.01727    0.02467 =
         0.02180    0.00170   -0.00186    0.00189
O3    4    0.527037   -0.044554    0.544224    11.00000    0.02385    0.01906 =
         0.03127    0.00242    0.00294    0.00141
N1    3    0.626160    0.412630    0.530573    11.00000    0.01837    0.01539 =
         0.02648    0.00272   -0.00076    0.00237
H1N   2    0.602820    0.558833    0.522360    11.00000   -1.20000
C1    1    0.339962    0.095887    0.373485    11.00000    0.01547    0.02759 =
         0.02912   -0.01179    0.00172   -0.00022
C2    1    0.268651   -0.120724    0.400860    11.00000    0.03178    0.02585 =
         0.04624   -0.00375   -0.00038   -0.00448
AFIX  43
H2    2    0.303558   -0.201670    0.449618    11.00000   -1.20000
AFIX   0
C3    1    0.143334   -0.217648    0.354643    11.00000    0.03487    0.02860 =
         0.07267   -0.01482    0.00038   -0.00922
AFIX  43
H3    2    0.091498   -0.366313    0.372728    11.00000   -1.20000
AFIX   0
C4    1    0.093116   -0.104417    0.284016    11.00000    0.02455    0.06152 =
         0.06044   -0.02923   -0.00538   -0.00621
AFIX  43
H4    2    0.006633   -0.172474    0.253746    11.00000   -1.20000
AFIX   0
C5    1    0.168613    0.107854    0.257354    11.00000    0.02387    0.07219 =
         0.03586   -0.01010   -0.00641    0.00464
AFIX  43
H5    2    0.135927    0.184761    0.207515    11.00000   -1.20000
AFIX   0
C6    1    0.292064    0.212092    0.302066    11.00000    0.02073    0.04020 =
         0.03128   -0.00357    0.00230    0.00209
AFIX  43
H6    2    0.342985    0.361375    0.283822    11.00000   -1.20000
AFIX   0
C7    1    0.278508    0.333056    0.616953    11.00000    0.01369    0.02043 =
         0.02511    0.00590    0.00025    0.00579
C8    1    0.319350    0.537574    0.664732    11.00000    0.02617    0.02229 =
         0.02483    0.00312   -0.00274   -0.00250
AFIX  43
H8    2    0.386801    0.665641    0.644084    11.00000   -1.20000
AFIX   0
C9    1    0.260651    0.552814    0.742849    11.00000    0.04306    0.02417 =
         0.02843    0.00065   -0.00142    0.00837
AFIX  43
H9    2    0.287383    0.692785    0.776504    11.00000   -1.20000
AFIX   0
C10   1    0.163040    0.365595    0.772584    11.00000    0.03683    0.04499 =
         0.03116    0.00914    0.01385    0.01862
AFIX  43
H10   2    0.123196    0.376256    0.826669    11.00000   -1.20000
AFIX   0
C11   1    0.123794    0.164285    0.723829    11.00000    0.02890    0.03356 =
         0.04567    0.01432    0.01617    0.00150
AFIX  43
H11   2    0.056229    0.036115    0.744312    11.00000   -1.20000
AFIX   0
C12   1    0.181670    0.146048    0.645071    11.00000    0.02367    0.02547 =
         0.04270    0.00029    0.00520    0.00006
AFIX  43
H12   2    0.154686    0.006549    0.611263    11.00000   -1.20000
AFIX   0
PART 1
C13A  1    0.795506    0.355806    0.542585    11.00000    0.01658    0.02167 =
         0.02534    0.00230   -0.00493    0.00337
AFIX  13
H13A  2    0.801696    0.191111    0.572238    21.00000   -1.20000
AFIX   0
C14A  1    0.857891    0.556837    0.601126    21.00000    0.03273    0.04291 =
         0.05138   -0.00714   -0.01874    0.00780
AFIX 137
H14A  2    0.840149    0.724184    0.577325    21.00000   -1.50000
H14B  2    0.971574    0.531215    0.610390    21.00000   -1.50000
H14C  2    0.802076    0.544414    0.653316    21.00000   -1.50000
AFIX   0
C15A  1    0.879140    0.324185    0.467079    21.00000    0.03046    0.03782 =
         0.04343   -0.01109   -0.00594    0.00971
AFIX 137
H15A  2    0.830723    0.186869    0.435502    21.00000   -1.50000
H15B  2    0.990195    0.283277    0.478845    21.00000   -1.50000
H15C  2    0.873558    0.480840    0.435379    21.00000   -1.50000
AFIX   0
PART 2
C13B  1    0.795506    0.355806    0.542585    10.00000    0.01658    0.02167 =
         0.02534    0.00230   -0.00493    0.00337
AFIX  13
H13B  2    0.808474    0.230135    0.587760   -21.00000   -1.20000
AFIX   0
SAME C14A C15A
C14B  1    0.882437    0.599657    0.565191   -21.00000    0.02002    0.03086 =
         0.04097   -0.00774   -0.00560    0.00004
AFIX 137
H14D  2    0.863283    0.726652    0.522692   -21.00000   -1.50000
H14E  2    0.996332    0.566203    0.569640   -21.00000   -1.50000
H14F  2    0.843350    0.662233    0.617712   -21.00000   -1.50000
AFIX   0
C15B  1    0.868044    0.247551    0.462032   -21.00000    0.02301    0.03474 =
         0.03172   -0.00701    0.00695   -0.00102
AFIX 137
H15D  2    0.816042    0.087741    0.448217   -21.00000   -1.50000
H15E  2    0.981763    0.218848    0.470089   -21.00000   -1.50000
H15F  2    0.851736    0.368298    0.417363   -21.00000   -1.50000
PART 0
HKLF 5
REM  I in Pn
REM R1 =  0.0273 for   6040 Fo > 4sig(Fo)  and  0.0286 for all   6226 data
REM    208 parameters refined using     28 restraints
END
WGHT      0.0627      0.0183
REM Highest difference peak  0.167,  deepest hole -0.184,  1-sigma level  0.039
Q1    1   0.5720  0.3155  0.5556  11.00000  0.05    0.17
Q2    1   0.2753  0.0356  0.4142  11.00000  0.05    0.15
Q3    1   0.5615  0.1973  0.3719  11.00000  0.05    0.15
Q4    1   0.2658  0.1904  0.3590  11.00000  0.05    0.14
Q5    1   0.2137  0.5906  0.7993  11.00000  0.05    0.14
Q6    1   0.2600 -0.1872  0.3675  11.00000  0.05    0.14
Q7    1   0.4352 -0.1420  0.5642  11.00000  0.05    0.14
Q8    1   0.5634  0.7469  0.5253  11.00000  0.05    0.14
Q9    1   0.4511 -0.1921  0.5055  11.00000  0.05    0.14
Q10   1   0.4807  0.0805  0.4591  11.00000  0.05    0.14
;
data_global
_journal_date_recd_electronic     2012-11-14
_journal_date_accepted     2012-11-21
_journal_name_full     'Acta Crystallographica, Section E'
_journal_year     2012
_journal_volume     68
_journal_issue     12
_journal_page_first     o3459
_journal_page_last     o3459
_journal_paper_category     QO
_journal_paper_doi     10.1107/S1600536812047940
_journal_coeditor_code     FF2090
_publ_contact_author_name     'Fahimeh Sabbaghi'
_publ_contact_author_address
;
Department of Chemistry, Zanjan Branch, Islamic Azad University, Zanjan, Iran
;
_publ_contact_author_email     fahimeh_sabbaghi@yahoo.com
_publ_contact_author_fax     '(+98)-241-4270156'
_publ_contact_author_phone     '(+98)-241-4270156'
_publ_section_title
;
Diphenyl (isopropylamido)phosphate
;
loop_
    _publ_author_name
    _publ_author_address
    'Sabbaghi, Fahimeh'
;
Department of Chemistry, Zanjan Branch, Islamic Azad University, Zanjan, Iran
;
    'Pourayoubi, Mehrdad'
;
Department of Chemistry, Ferdowsi University of Mashhad, Mashhad, Iran
;
    'Ne\<cas, Marek'
;
Department of Chemistry, Faculty of Science, Masaryk University, Kotlarska 2,
Brno CZ-61137, Czech Republic
;
    'Babiak, Michal'
;
Department of Chemistry, Faculty of Science, Masaryk University, Kotlarska 2,
Brno CZ-61137, Czech Republic
;
