# Supplementary material for: Diphenyl (isopropyl­amido)­phosphate
Source: Acta Crystallogr Sect E Struct Rep Online. 2012 Nov 28;68(Pt 12):o3459. doi: 10.1107/S1600536812047940 (PMC3589035; doi:10.1107/S1600536812047940)
Supplement: Supplementary file 2 [file e-68-o3459-Isup2.hkl]

# 
# h,k,l, Fc-squared, Fo-squared, sigma(Fo-squared) and status flag 
# 
data_I
_shelx_title ' iso-20Ph in Pn' 
_shelx_refln_list_code          4 
_shelx_F_calc_maximum       76.03 
_exptl_crystal_F_000       308.00 
_reflns_d_resolution_high  0.8410 
 
loop_ 
 _symmetry_equiv_pos_as_xyz 
 'x, y, z' 
 'x+1/2, -y, z+1/2' 
 
_cell_length_a     8.4432 
_cell_length_b     5.3030 
_cell_length_c    16.3443 
_cell_angle_alpha  90.000 
_cell_angle_beta   90.453 
_cell_angle_gamma  90.000 
 
_shelx_F_squared_multiplier     1.000 
 
loop_ 
 _refln_index_h 
 _refln_index_k 
 _refln_index_l 
 _refln_F_squared_calc 
 _refln_F_squared_meas 
 _refln_F_squared_sigma 
 _refln_observed_status 
  -1  -1 -19       14.42        9.75      2.66 o 
   0  -1 -19       67.42       83.63      3.09 o 
   1  -1 -19        7.45        7.50      1.95 o 
   1   0 -19       21.43       20.82      2.04 o 
  -1  -2 -18       66.59       63.11      3.51 o 
   0  -2 -18       61.31       72.69      3.41 o 
   1  -2 -18       53.92       53.15      2.72 o 
   2  -2 -18       10.76       11.78      2.04 o 
  -3  -1 -18       28.50       28.43      2.28 o 
  -2  -1 -18       26.39       32.63      2.55 o 
  -1  -1 -18       72.88       66.12      2.83 o 
   0  -1 -18        8.13        7.59      2.34 o 
   1  -1 -18       58.69       61.44      2.63 o 
   2  -1 -18        7.57        9.49      1.86 o 
   3  -1 -18       87.57       94.62      3.14 o 
  -2   0 -18       73.06       83.88      3.08 o 
   0   0 -18       60.37       54.92      2.89 o 
   2   0 -18       25.88       25.82      2.03 o 
   1   1 -18       58.69       58.28      2.34 o 
   2   1 -18        7.57        8.99      1.71 o 
   3   1 -18       87.57       92.16      2.95 o 
   0  -3 -17       49.64       60.95      3.27 o 
   1  -3 -17       21.08       34.20      3.01 o 
  -3  -2 -17       31.99       29.32      2.27 o 
  -2  -2 -17       15.49       13.66      1.96 o 
  -1  -2 -17      101.07      121.95      3.50 o 
   0  -2 -17       71.73       72.69      3.13 o 
   1  -2 -17       21.73       22.18      2.12 o 
   2  -2 -17       27.50       26.38      2.12 o 
   3  -2 -17       32.63       29.46      2.25 o 
  -4  -1 -17       69.78       65.75      2.74 o 
  -3  -1 -17       14.46       10.78      1.87 o 
  -2  -1 -17      157.56      155.87      3.63 o 
  -1  -1 -17       15.57       16.50      2.21 o 
   0  -1 -17       12.62        6.99      2.12 o 
   1  -1 -17        8.35        7.53      2.21 o 
   2  -1 -17       67.96       68.16      2.66 o 
   3  -1 -17        5.56        8.17      1.77 o 
   4  -1 -17       34.12       32.57      2.33 o 
  -3   0 -17       54.30       46.83      2.34 o 
  -1   0 -17       23.22       19.96      1.87 o 
   1   0 -17       62.64       57.61      2.70 o 
   3   0 -17       25.12       30.23      2.08 o 
   0   1 -17       12.62       11.89      1.94 o 
   1   1 -17        7.34        8.59      1.49 o 
   2   1 -17       67.96       68.33      2.42 o 
   3   1 -17        5.56        8.76      1.66 o 
   4   1 -17       34.12       31.57      2.17 o 
  -3  -3 -16       36.97       38.47      2.51 o 
  -2  -3 -16       16.97       19.05      2.16 o 
  -1  -3 -16       18.17       17.38      2.07 o 
   0  -3 -16       27.02       32.42      2.60 o 
   1  -3 -16       77.39       79.29      3.29 o 
   2  -3 -16       20.30       19.59      2.06 o 
   3  -3 -16        6.64        6.91      1.85 o 
  -4  -2 -16       40.41       42.29      2.52 o 
  -3  -2 -16       51.39       44.50      2.38 o 
  -2  -2 -16       82.00       90.33      2.96 o 
  -1  -2 -16        1.30        0.00      1.56 o 
   0  -2 -16       24.07       22.38      2.13 o 
   1  -2 -16       49.18       47.97      2.78 o 
   2  -2 -16       30.10       30.98      2.53 o 
   3  -2 -16       29.77       23.52      2.05 o 
   4  -2 -16       28.49       25.16      2.22 o 
  -5  -1 -16       15.08       13.31      1.94 o 
  -4  -1 -16       43.82       40.75      2.33 o 
  -3  -1 -16       96.90       95.08      2.96 o 
  -2  -1 -16       51.33       49.45      2.33 o 
  -1  -1 -16        7.96        7.48      1.56 o 
   0  -1 -16       39.49       37.95      2.24 o 
   1  -1 -16       55.99       51.30      2.62 o 
   2  -1 -16       24.81       23.08      1.89 o 
   3  -1 -16      101.36       95.65      2.91 o 
   4  -1 -16        5.86        8.06      1.76 o 
   5  -1 -16       40.32       39.22      2.30 o 
  10   0   0       37.24       69.00      3.39 o 
  -4   0 -16      320.08      303.51      4.67 o 
  -2   0 -16       60.91       67.06      2.39 o 
   0   0 -16       28.40       30.92      2.10 o 
   2   0 -16      132.08      119.83      2.96 o 
   4   0 -16        2.66        1.60      1.49 o 
  -2   1 -16       51.33       51.29      2.10 o 
  -1   1 -16        7.96        7.77      1.43 o 
   0   1 -16       39.49       38.86      2.13 o 
   1   1 -16       55.99       55.48      2.37 o 
   2   1 -16       24.81       21.99      1.72 o 
   3   1 -16      101.36      100.20      2.82 o 
   4   1 -16        5.86        8.89      1.65 o 
   5   1 -16       40.32       38.83      2.27 o 
   0  -4 -15       45.31       47.90      2.52 o 
  -4  -3 -15        0.05        0.00      1.79 o 
  -3  -3 -15       28.64       29.00      2.35 o 
  -2  -3 -15       59.12       54.86      2.54 o 
  -1  -3 -15       61.54       60.19      2.57 o 
   0  -3 -15        6.66        4.03      1.63 o 
   1  -3 -15       26.37       33.69      2.47 o 
   2  -3 -15       10.42        7.50      2.21 o 
   3  -3 -15       27.17       24.85      2.09 o 
   4  -3 -15       28.08       24.81      2.17 o 
  -5  -2 -15       40.25       32.73      2.83 o 
  -4  -2 -15       41.93       35.55      2.26 o 
  -3  -2 -15       70.79       69.51      2.67 o 
  -2  -2 -15       24.60       19.11      1.88 o 
  -1  -2 -15       28.93       25.57      1.93 o 
   0  -2 -15      175.35      180.31      3.63 o 
   1  -2 -15      123.08      142.72      3.49 o 
   2  -2 -15       26.85       20.94      2.24 o 
   3  -2 -15       29.38       33.54      2.12 o 
   4  -2 -15       40.09       40.51      2.35 o 
   5  -2 -15       35.40       33.79      2.34 o 
  -6  -1 -15       28.37       39.72      2.90 o 
  -5  -1 -15        5.65        0.00      2.22 o 
  -4  -1 -15      122.47      115.03      3.16 o 
  -3  -1 -15       53.27       48.18      3.07 o 
  -2  -1 -15       40.83       42.00      2.06 o 
  -1  -1 -15       91.40       90.32      2.61 o 
   0  -1 -15       63.99       61.94      2.27 o 
   1  -1 -15       33.47       27.87      2.44 o 
   2  -1 -15       97.41       92.18      2.91 o 
   3  -1 -15       32.70       30.33      1.94 o 
   4  -1 -15       53.56       51.76      2.39 o 
   5  -1 -15        0.91        0.99      1.66 o 
   6  -1 -15       90.02       92.01      3.12 o 
  -5   0 -15       12.32       11.83      2.23 o 
  -3   0 -15      127.95      134.19      3.07 o 
  -1   0 -15      185.62      183.53      3.32 o 
   1   0 -15       91.35       75.15      2.79 o 
   3   0 -15       92.34       85.06      2.61 o 
   5   0 -15       36.37       36.84      2.17 o 
  -3   1 -15       53.27       47.88      2.88 o 
  -2   1 -15       40.83       41.49      1.89 o 
  -1   1 -15       91.40       88.30      2.40 o 
   0   1 -15       63.99       62.74      2.15 o 
   1   1 -15       33.47       36.50      1.95 o 
   2   1 -15       82.58       77.89      2.38 o 
   3   1 -15       32.70       30.46      1.89 o 
   4   1 -15       53.57       53.87      2.29 o 
   5   1 -15        0.91        0.45      1.60 o 
   6   1 -15       90.02       90.08      3.09 o 
  -2  -4 -14       12.36        8.55      2.51 o 
  -1  -4 -14       32.85       29.52      2.18 o 
   0  -4 -14       22.94       23.21      2.05 o 
   1  -4 -14       49.62       53.33      2.47 o 
   2  -4 -14        6.79        3.76      2.04 o 
  -5  -3 -14        0.26        0.00      2.66 o 
  -4  -3 -14       46.81       42.23      2.88 o 
  -3  -3 -14        0.99        0.00      1.63 o 
  -2  -3 -14       29.59       26.38      1.96 o 
  -1  -3 -14       47.24       49.33      2.32 o 
   0  -3 -14      261.73      260.08      4.29 o 
   1  -3 -14       16.67       13.80      1.79 o 
   2  -3 -14       26.72       27.30      2.32 o 
   3  -3 -14       49.81       47.03      2.63 o 
   4  -3 -14       32.50       30.08      2.15 o 
   5  -3 -14       21.03       26.30      2.29 o 
  -6  -2 -14        5.09        2.99      1.75 o 
  -5  -2 -14       21.08       19.26      2.40 o 
  -4  -2 -14       49.13       44.76      2.67 o 
  -3  -2 -14       18.84       18.90      1.82 o 
  -2  -2 -14      130.74      125.67      4.05 o 
  -1  -2 -14      198.84      191.30      3.59 o 
   0  -2 -14       70.87       74.80      2.45 o 
   1  -2 -14        5.52        4.98      1.50 o 
   2  -2 -14      124.80      115.09      3.08 o 
   3  -2 -14       40.42       41.49      2.45 o 
   4  -2 -14       71.23       75.96      2.74 o 
   5  -2 -14       72.44       74.10      2.84 o 
   6  -2 -14       57.47       60.57      2.72 o 
  -6  -1 -14       17.90       17.64      1.90 o 
  -5  -1 -14       51.19       48.74      2.75 o 
  -4  -1 -14       16.24        9.59      2.06 o 
  -3  -1 -14       26.96       26.47      1.81 o 
  -2  -1 -14        8.37        8.02      1.53 o 
  -1  -1 -14       73.78       72.73      2.33 o 
   0  -1 -14      113.04      108.89      2.68 o 
   1  -1 -14      108.80      103.80      2.67 o 
   2  -1 -14       71.17       69.34      2.48 o 
   3  -1 -14      203.95      186.65      3.71 o 
   4  -1 -14       17.28       14.42      1.73 o 
   5  -1 -14       98.25      101.57      3.03 o 
   6  -1 -14       53.44       52.93      2.53 o 
  -6   0 -14       57.60       61.92      2.52 o 
  -4   0 -14      161.13      135.42      3.23 o 
  -2   0 -14      387.89      384.26      4.55 o 
   0   0 -14      127.17      116.98      2.61 o 
   2   0 -14      127.41      108.01      2.72 o 
   4   0 -14      145.03      136.89      3.15 o 
   6   0 -14       26.20       34.02      2.26 o 
  -4   1 -14       16.24       11.85      1.93 o 
  -3   1 -14       26.96       24.23      1.65 o 
  -2   1 -14        8.37        9.59      1.43 o 
  -1   1 -14       73.78       73.41      2.11 o 
   0   1 -14      113.04      110.60      2.44 o 
   1   1 -14      108.80      106.39      2.41 o 
   2   1 -14       71.17       63.72      2.26 o 
   3   1 -14       94.92       90.13      2.49 o 
   4   1 -14       17.28       15.90      1.66 o 
   5   1 -14       98.25       93.49      2.77 o 
   6   1 -14       53.44       51.21      2.48 o 
  -3  -4 -13       26.40       23.08      2.55 o 
  -2  -4 -13        3.38        1.29      1.57 o 
  -1  -4 -13       64.24       71.13      2.60 o 
   0  -4 -13       41.72       39.90      2.16 o 
   1  -4 -13        9.42        9.63      1.68 o 
   2  -4 -13       85.63       86.93      2.77 o 
   3  -4 -13       33.61       34.76      2.87 o 
  -5  -3 -13       86.79       79.82      2.95 o 
  -4  -3 -13       29.32       25.54      2.44 o 
  -3  -3 -13       50.20       46.19      2.66 o 
  -2  -3 -13       23.40       19.50      2.31 o 
  -1  -3 -13       38.79       32.74      2.78 o 
   0  -3 -13       45.40       49.95      2.18 o 
   1  -3 -13      167.43      173.36      3.46 o 
   2  -3 -13       13.78        8.48      1.56 o 
   3  -3 -13       95.18       80.34      2.72 o 
   4  -3 -13       40.84       41.78      2.70 o 
   5  -3 -13       31.02       35.26      2.27 o 
  -6  -2 -13       49.12       45.84      2.48 o 
  -5  -2 -13       22.19       22.83      1.99 o 
  -4  -2 -13      118.74      115.55      3.30 o 
  -3  -2 -13      182.63      171.62      3.70 o 
  -2  -2 -13       27.85       23.23      1.79 o 
  -1  -2 -13      137.51      110.47      4.06 o 
   0  -2 -13      388.11      378.42      4.62 o 
   1  -2 -13      151.45      142.80      3.02 o 
   2  -2 -13       59.52       57.06      2.17 o 
   3  -2 -13      290.15      366.34      4.85 o 
   4  -2 -13      119.90      106.61      2.97 o 
   5  -2 -13       24.20       26.92      2.05 o 
   6  -2 -13       79.06       85.02      2.94 o 
  -7  -1 -13        1.71        0.97      1.66 o 
  -6  -1 -13       46.20       43.81      2.27 o 
  -5  -1 -13       10.51       11.29      1.60 o 
  -4  -1 -13       85.24       73.08      2.68 o 
  -3  -1 -13      103.22       90.37      2.77 o 
  -2  -1 -13      544.42      511.27      5.21 o 
  -1  -1 -13       49.89       47.82      2.00 o 
   0  -1 -13       22.53       20.28      1.50 o 
   1  -1 -13       10.97        9.84      1.32 o 
   2  -1 -13      126.19      122.11      2.75 o 
   3  -1 -13       37.08       34.69      2.06 o 
   4  -1 -13      407.00      414.49      5.23 o 
   5  -1 -13        8.22        7.68      1.59 o 
   6  -1 -13       38.33       39.99      2.28 o 
   7  -1 -13       33.65       38.43      2.47 o 
  -7   0 -13       35.61       32.94      2.17 o 
  -5   0 -13       59.37       58.42      2.23 o 
  -3   0 -13      459.16      425.89      4.79 o 
  -1   0 -13      104.17       91.39      3.13 o 
   1   0 -13      226.18      211.42      3.24 o 
   3   0 -13      274.73      227.84      3.64 o 
   5   0 -13      114.20      120.27      2.96 o 
   7   0 -13       59.86       61.85      2.70 o 
  -6   1 -13       46.20       43.45      2.16 o 
  -5   1 -13       10.51       10.71      1.53 o 
  -4   1 -13       85.24       74.23      2.50 o 
  -3   1 -13      103.22       93.58      2.57 o 
  -2   1 -13      544.43      518.22      4.75 o 
  -1   1 -13       49.89       40.09      2.35 o 
   0   1 -13       22.53       21.45      1.34 o 
   1   1 -13       10.97       10.43      1.18 o 
   2   1 -13      126.19      117.50      2.55 o 
   3   1 -13       37.08       41.95      2.05 o 
   4   1 -13      379.75      384.97      4.62 o 
   5   1 -13        8.22        6.05      1.48 o 
   6   1 -13       38.33       49.49      2.47 o 
   7   1 -13       33.65       35.25      2.31 o 
  -4  -4 -12       35.98       32.82      2.21 o 
  -3  -4 -12       46.92       56.78      2.76 o 
  -2  -4 -12        5.87        4.88      2.06 o 
  -1  -4 -12       18.95       17.16      1.78 o 
   0  -4 -12       76.25       71.70      3.48 o 
   1  -4 -12      136.75      141.89      3.22 o 
   2  -4 -12       20.22       20.89      1.77 o 
   3  -4 -12       54.19       57.29      2.35 o 
   4  -4 -12       10.08        4.53      2.25 o 
  -6  -3 -12       20.39       23.61      2.24 o 
  -5  -3 -12        8.26        7.73      1.77 o 
  -4  -3 -12      134.78      126.65      3.21 o 
  -3  -3 -12       36.03       34.14      2.35 o 
  -2  -3 -12       24.55       24.76      2.20 o 
  -1  -3 -12       32.76       29.98      1.81 o 
   0  -3 -12      306.14      254.70      5.53 o 
   1  -3 -12      120.23      115.49      2.83 o 
   2  -3 -12      240.74      236.51      3.81 o 
   3  -3 -12       42.75       38.86      2.02 o 
   4  -3 -12       79.76       90.98      2.93 o 
   5  -3 -12       26.63       27.14      2.04 o 
   6  -3 -12      121.10      130.92      3.46 o 
  -7  -2 -12       28.16       32.25      2.50 o 
  -6  -2 -12       48.06       48.68      2.44 o 
  -5  -2 -12       47.68       45.25      2.27 o 
  -4  -2 -12       47.08       44.61      2.20 o 
  -3  -2 -12       80.26       75.32      2.64 o 
  -2  -2 -12      448.62      430.77      4.83 o 
  -1  -2 -12       23.22       20.92      1.63 o 
   0  -2 -12       41.36       29.50      2.69 o 
   1  -2 -12      200.80      191.51      3.28 o 
   2  -2 -12      301.08      282.94      3.95 o 
   3  -2 -12       27.76       26.47      1.74 o 
   4  -2 -12      295.90      427.89      5.23 o 
   5  -2 -12       17.80       19.19      1.83 o 
   6  -2 -12       42.05       45.82      2.32 o 
   7  -2 -12       88.26      103.45      3.33 o 
  -7  -1 -12       96.86      104.90      3.24 o 
  -6  -1 -12       25.14       25.26      1.91 o 
  -5  -1 -12       54.70       49.36      2.17 o 
  -4  -1 -12       11.57       10.03      1.50 o 
  -3  -1 -12      348.33      328.30      4.34 o 
  -2  -1 -12       51.56       50.25      2.17 o 
  -1  -1 -12      292.14      282.96      3.71 o 
   0  -1 -12       27.92       25.73      1.54 o 
   1  -1 -12      134.44      122.98      2.57 o 
   2  -1 -12       24.93       26.78      1.58 o 
   3  -1 -12      458.03      437.31      4.78 o 
   4  -1 -12       63.58       54.86      2.32 o 
   5  -1 -12       75.38       76.75      2.85 o 
   6  -1 -12       23.02       23.18      1.87 o 
   7  -1 -12       68.24       72.32      2.80 o 
  -6   0 -12      118.92      110.94      2.89 o 
  -4   0 -12      371.09      343.92      4.28 o 
  -2   0 -12      153.02      135.66      2.73 o 
   0   0 -12      117.40      110.84      2.37 o 
   2   0 -12      455.87      450.89      4.49 o 
   4   0 -12      393.36      526.92      5.41 o 
   6   0 -12      113.68      110.94      3.03 o 
  -7   1 -12       96.86       99.84      2.91 o 
  -6   1 -12       25.14       24.42      1.78 o 
  -5   1 -12       54.70       48.36      1.95 o 
  -4   1 -12       11.57       10.54      1.33 o 
  -3   1 -12      348.33      335.51      3.96 o 
  -2   1 -12       36.99       38.00      1.60 o 
  -1   1 -12      292.14      280.23      3.31 o 
   0   1 -12       27.92       25.23      1.40 o 
   1   1 -12      134.44      122.34      2.29 o 
   2   1 -12       24.93       24.39      1.41 o 
   3   1 -12      458.03      457.96      4.62 o 
   4   1 -12       63.58       57.40      2.21 o 
   5   1 -12       51.68       54.15      2.18 o 
   6   1 -12       23.02       23.96      1.86 o 
   7   1 -12       68.24       80.11      2.90 o 
   5   2 -12       24.04       23.86      2.08 o 
   6   2 -12       42.05       42.53      2.18 o 
   7   2 -12       88.26      102.88      3.14 o 
  -5  -4 -11        8.28        7.49      1.78 o 
  -4  -4 -11      111.85      109.01      3.09 o 
  -3  -4 -11        9.52        8.34      1.58 o 
  -2  -4 -11       38.23       35.11      1.94 o 
  -1  -4 -11       20.57       19.85      2.16 o 
   0  -4 -11       79.20       79.61      2.46 o 
   1  -4 -11       28.28       30.03      1.88 o 
   2  -4 -11      192.09      197.37      3.53 o 
   3  -4 -11       83.95       82.81      2.53 o 
   4  -4 -11       43.20       45.80      2.24 o 
  -6  -3 -11       26.87       28.93      2.36 o 
  -5  -3 -11       73.66       66.13      2.58 o 
  -4  -3 -11       46.71       47.78      2.19 o 
  -3  -3 -11      184.50      164.07      3.27 o 
  -2  -3 -11      125.51      112.01      2.88 o 
  -1  -3 -11       52.14       52.27      2.02 o 
   0  -3 -11      109.13      108.25      2.64 o 
   1  -3 -11      461.40      435.24      5.79 o 
   2  -3 -11      108.26      111.32      2.68 o 
   3  -3 -11      111.17      115.22      2.75 o 
   4  -3 -11       56.04       58.15      2.29 o 
   5  -3 -11       73.33       62.35      3.00 o 
   6  -3 -11      178.43      185.99      3.87 o 
  -7  -2 -11       84.32       82.28      2.99 o 
  -6  -2 -11       20.83       15.28      2.01 o 
  -5  -2 -11       61.32       54.75      2.29 o 
  -4  -2 -11      269.34      256.09      3.97 o 
  -3  -2 -11       97.83       90.87      2.47 o 
  -2  -2 -11       36.81       30.79      1.81 o 
  -1  -2 -11      664.88      658.18      5.64 o 
   0  -2 -11       97.91       92.68      2.28 o 
   1  -2 -11      179.94      117.92      3.73 o 
   2  -2 -11      430.01      433.12      4.59 o 
   3  -2 -11       83.74       84.21      2.32 o 
   4  -2 -11       10.21       12.30      1.53 o 
   5  -2 -11      192.21      168.47      4.02 o 
   6  -2 -11       29.23       30.32      2.02 o 
   7  -2 -11       43.05       46.88      2.47 o 
  -8  -1 -11       52.65       51.52      2.60 o 
  -7  -1 -11       12.79       11.53      1.77 o 
  -6  -1 -11      103.80      104.51      2.93 o 
  -5  -1 -11       28.10       24.57      1.74 o 
  -4  -1 -11      230.09      219.77      3.54 o 
  -3  -1 -11       85.37       77.93      2.20 o 
  -2  -1 -11      465.53      431.11      4.41 o 
  -1  -1 -11       51.50       54.22      1.77 o 
   0  -1 -11      212.23      201.93      2.99 o 
   1  -1 -11      122.04       87.61      2.76 o 
   2  -1 -11      318.46      308.72      3.72 o 
   3  -1 -11       72.36       67.80      2.06 o 
   4  -1 -11      406.49      403.61      4.69 o 
   5  -1 -11      165.59      202.23      3.73 o 
   6  -1 -11       35.80       38.90      2.11 o 
   7  -1 -11        3.52        4.28      1.65 o 
   8  -1 -11       53.98       54.74      2.69 o 
  -7   0 -11       19.74       19.24      1.82 o 
  -5   0 -11      155.57      151.60      3.01 o 
  -3   0 -11      169.03      165.21      2.79 o 
  -1   0 -11      234.25      234.90      3.04 o 
   1   0 -11      611.94      594.56      4.75 o 
   3   0 -11      179.23      163.99      2.81 o 
   5   0 -11      181.85      173.11      3.32 o 
   7   0 -11      105.54      106.86      3.09 o 
  -8   1 -11       52.65       54.06      2.52 o 
  -7   1 -11       12.79       13.01      1.70 o 
  -6   1 -11      103.80      108.46      2.78 o 
  -5   1 -11       28.10       23.26      1.53 o 
  -4   1 -11      230.09      222.49      3.24 o 
  -3   1 -11       85.37       76.86      2.01 o 
  -2   1 -11      465.53      439.45      4.02 o 
  -1   1 -11       51.49       55.17      1.61 o 
   0   1 -11      212.23      205.32      2.68 o 
   1   1 -11      122.04      106.08      2.05 o 
   2   1 -11      318.46      302.95      3.40 o 
   3   1 -11       72.36       69.49      1.97 o 
   4   1 -11      406.49      407.19      4.39 o 
   5   1 -11      165.59      172.21      3.29 o 
   6   1 -11       35.80       40.21      2.05 o 
   7   1 -11        3.52        3.58      1.59 o 
   8   1 -11       53.98       64.66      2.82 o 
   4   2 -11       10.21       10.60      1.40 o 
   5   2 -11      192.21      227.27      3.72 o 
   6   2 -11       29.23       28.04      1.86 o 
   7   2 -11       43.05       45.46      2.30 o 
  -5  -4 -10       60.54       68.03      2.72 o 
  -4  -4 -10       17.96       17.66      1.76 o 
  -3  -4 -10       84.17       79.54      2.52 o 
  -2  -4 -10       13.46       14.43      1.51 o 
  -1  -4 -10       43.14       52.60      2.33 o 
   0  -4 -10       14.80       14.89      1.57 o 
   1  -4 -10      181.55      186.53      3.29 o 
   2  -4 -10       45.83       54.51      2.16 o 
  -7  -3 -10       18.55       17.00      2.61 o 
  -6  -3 -10       18.65       15.10      1.85 o 
  -5  -3 -10       12.99       12.79      1.84 o 
  -4  -3 -10      302.70      291.75      4.27 o 
  -3  -3 -10       92.95       91.14      2.49 o 
  -2  -3 -10       27.94       26.14      1.59 o 
  -1  -3 -10      212.16      230.01      3.58 o 
   0  -3 -10      139.16      128.82      2.69 o 
   1  -3 -10      148.80      147.53      2.82 o 
   2  -3 -10      504.73      355.35      6.45 o 
   3  -3 -10       88.96       89.05      2.41 o 
   4  -3 -10       77.43       76.78      2.41 o 
   5  -3 -10       58.47       58.15      2.26 o 
   6  -3 -10       38.42       56.09      2.66 o 
   7  -3 -10       34.51       41.34      2.37 o 
  -7  -2 -10       79.63       84.71      3.34 o 
  -6  -2 -10       78.30       71.64      2.56 o 
  -5  -2 -10       50.53       49.09      2.22 o 
  -4  -2 -10      231.78      217.16      3.57 o 
  -3  -2 -10      310.78      291.81      3.87 o 
  -2  -2 -10      253.03      238.75      3.38 o 
  -1  -2 -10      211.35      204.43      3.15 o 
   0  -2 -10      352.85      354.64      3.90 o 
   1  -2 -10      247.87      237.49      3.25 o 
   2  -2 -10       43.02       45.51      1.85 o 
   3  -2 -10      379.95      365.42      4.19 o 
   4  -2 -10      348.03      346.17      4.35 o 
   5  -2 -10       13.22       12.99      1.52 o 
   6  -2 -10      133.63      173.38      3.76 o 
   7  -2 -10       73.89       77.35      2.80 o 
   8  -2 -10        0.60        0.00      1.76 o 
  -8  -1 -10        6.17        5.36      2.27 o 
  -7  -1 -10       45.02       41.96      2.23 o 
  -6  -1 -10       51.10       49.28      2.19 o 
  -5  -1 -10      377.47      392.86      4.69 o 
  -4  -1 -10      125.74      114.39      2.54 o 
  -3  -1 -10      212.16      204.49      3.10 o 
  -2  -1 -10       24.42       23.09      1.35 o 
  -1  -1 -10      641.75      684.58      5.13 o 
   0  -1 -10       60.76       64.93      1.79 o 
   1  -1 -10      348.23      317.17      3.50 o 
   2  -1 -10      307.52      300.96      3.56 o 
   3  -1 -10       43.10       41.32      1.67 o 
   4  -1 -10       15.22       15.84      1.43 o 
   5  -1 -10      316.78      310.75      4.18 o 
   6  -1 -10      110.93      109.84      3.18 o 
   7  -1 -10       25.54       25.72      2.38 o 
   8  -1 -10       28.16       27.04      2.17 o 
  -8   0 -10       72.80       76.79      3.08 o 
  -6   0 -10       91.84       87.28      2.49 o 
  -4   0 -10      323.78      306.43      3.73 o 
  -2   0 -10      149.88      145.85      2.38 o 
   0   0 -10      313.59      300.14      3.18 o 
   2   0 -10      483.70      485.74      4.26 o 
   4   0 -10      612.71      623.55      5.32 o 
   6   0 -10      294.53      361.45      4.78 o 
   8   0 -10      174.99      167.96      3.86 o 
  -8   1 -10        6.17        6.44      2.14 o 
  -7   1 -10       45.02       40.76      2.09 o 
  -6   1 -10       51.10       47.96      1.97 o 
  -5   1 -10      377.47      417.10      4.45 o 
  -4   1 -10      125.74      117.18      2.33 o 
  -3   1 -10      212.16      200.34      2.78 o 
  -2   1 -10       24.42       25.13      1.18 o 
  -1   1 -10      641.74      594.25      4.23 o 
   0   1 -10       60.76       65.34      1.55 o 
   1   1 -10      348.24      317.31      3.14 o 
   2   1 -10      307.52      259.10      3.63 o 
   3   1 -10       43.10       42.41      1.60 o 
   4   1 -10       15.22       17.26      1.33 o 
   5   1 -10      316.78      320.93      4.11 o 
   6   1 -10      110.93      101.63      3.22 o 
   7   1 -10       25.54       28.51      2.39 o 
   8   1 -10       28.16       27.64      2.16 o 
   2   2 -10       43.02       56.75      1.65 o 
   3   2 -10      379.95      373.28      3.70 o 
   4   2 -10      348.03      333.58      3.84 o 
   5   2 -10       13.22       12.59      1.43 o 
   6   2 -10      133.63      121.15      2.97 o 
   7   2 -10       88.40       87.93      3.09 o 
   8   2 -10       18.15       20.68      2.46 o 
  -6  -4  -9       49.61       46.88      2.80 o 
  -5  -4  -9       24.53       22.27      1.87 o 
  -4  -4  -9       42.09       44.29      2.11 o 
  -3  -4  -9       49.53       47.09      2.02 o 
  -2  -4  -9      124.99      114.55      2.65 o 
  -1  -4  -9       97.89       98.67      2.42 o 
   0  -4  -9      164.55      183.37      3.28 o 
   1  -4  -9        0.93        0.72      1.16 o 
  -7  -3  -9       65.98       71.24      3.22 o 
  -6  -3  -9       13.62       13.95      2.31 o 
  -5  -3  -9      198.29      190.25      3.57 o 
  -4  -3  -9      108.65      105.54      2.72 o 
  -3  -3  -9      139.58      127.46      2.73 o 
  -2  -3  -9      157.42      158.27      2.87 o 
  -1  -3  -9       91.60       93.99      2.24 o 
   0  -3  -9      168.35      156.93      2.78 o 
   1  -3  -9       22.12       20.46      1.40 o 
   2  -3  -9        2.65        2.11      1.13 o 
   3  -3  -9      403.71      285.59      5.61 o 
   4  -3  -9      224.09      226.12      3.61 o 
   5  -3  -9       58.35       60.13      2.16 o 
   6  -3  -9       96.07       96.78      2.84 o 
   7  -3  -9       20.28       27.57      2.37 o 
  -8  -2  -9       11.00       13.66      2.04 o 
  -7  -2  -9      156.87      163.40      4.00 o 
  -6  -2  -9      109.09      112.90      3.26 o 
  -5  -2  -9      155.27      147.87      3.08 o 
  -4  -2  -9      167.11      159.08      3.01 o 
  -3  -2  -9      183.16      174.65      2.94 o 
  -2  -2  -9      161.55      164.30      2.74 o 
  -1  -2  -9      553.49      544.04      4.58 o 
   0  -2  -9      192.49      184.24      2.75 o 
   1  -2  -9      167.72      158.62      2.57 o 
   2  -2  -9       79.02       81.11      1.99 o 
   3  -2  -9       17.08       20.68      1.56 o 
   4  -2  -9      172.86      170.26      3.04 o 
   5  -2  -9      184.62      175.53      3.21 o 
   6  -2  -9      133.84      133.80      3.08 o 
   7  -2  -9       21.67       29.72      2.29 o 
   8  -2  -9       26.57       26.61      2.73 o 
  -8  -1  -9       69.99       67.15      2.71 o 
  -7  -1  -9       50.12       53.60      2.59 o 
  -6  -1  -9      367.99      346.71      4.60 o 
  -5  -1  -9      105.42       95.00      2.49 o 
  -4  -1  -9      331.65      357.70      4.06 o 
  -3  -1  -9       36.56       39.39      1.55 o 
  -2  -1  -9      292.94      271.02      3.21 o 
  -1  -1  -9      106.19      108.98      2.04 o 
   0  -1  -9      776.99      759.58      5.04 o 
   1  -1  -9       64.86       61.00      1.62 o 
   2  -1  -9      202.70      193.65      2.73 o 
   3  -1  -9      334.98      333.52      3.75 o 
   4  -1  -9      134.09      127.09      2.57 o 
   5  -1  -9       17.99       18.15      1.45 o 
   6  -1  -9      207.63      211.05      3.65 o 
   7  -1  -9       56.87       65.50      2.79 o 
   8  -1  -9       51.12       51.53      2.47 o 
  -7   0  -9      182.13      182.51      3.70 o 
  -5   0  -9      403.52      387.75      4.33 o 
  -3   0  -9        6.07        3.88      0.87 o 
  -1   0  -9      609.17      581.84      4.15 o 
   1   0  -9     1735.64     1789.65      7.28 o 
   3   0  -9      265.95      233.75      3.08 o 
   5   0  -9      415.31      416.96      4.56 o 
   7   0  -9       20.30       22.44      2.19 o 
  -8   1  -9       69.99       70.88      2.59 o 
  -7   1  -9       50.12       52.56      2.39 o 
  -6   1  -9      367.99      351.20      4.32 o 
  -5   1  -9      105.42       97.17      2.28 o 
  -4   1  -9      331.65      384.76      3.83 o 
  -3   1  -9       36.56       37.87      1.34 o 
  -2   1  -9      292.94      271.81      2.81 o 
  -1   1  -9      106.19      111.59      1.79 o 
   0   1  -9      776.98      791.36      4.51 o 
   1   1  -9       64.85       62.62      1.44 o 
   2   1  -9      202.70      192.15      2.48 o 
   3   1  -9      334.98      256.15      3.79 o 
   4   1  -9      134.09      132.13      2.47 o 
   5   1  -9       17.99       17.36      1.46 o 
   6   1  -9      207.63      208.12      3.55 o 
   7   1  -9       56.87       62.77      2.60 o 
   8   1  -9       67.83       68.87      3.09 o 
   2   2  -9       79.02       81.19      1.66 o 
   3   2  -9       17.08       18.69      1.28 o 
   4   2  -9      172.86      173.72      2.75 o 
   5   2  -9      184.62      180.98      3.08 o 
   6   2  -9      133.84      133.05      2.93 o 
   7   2  -9       21.67       21.84      2.09 o 
  -6  -4  -8        7.90        3.67      2.14 o 
  -5  -4  -8      123.53      124.73      3.30 o 
  -4  -4  -8       19.13       20.30      1.65 o 
  -3  -4  -8       58.34       63.79      2.21 o 
  -2  -4  -8      133.90      135.37      2.73 o 
  -1  -4  -8      189.51      177.79      2.97 o 
  -7  -3  -8       44.43       43.48      2.39 o 
  -6  -3  -8       74.38       78.88      2.87 o 
  -5  -3  -8       63.82       61.70      2.53 o 
  -4  -3  -8      149.27      140.00      2.87 o 
  -3  -3  -8      266.20      311.10      3.90 o 
  -2  -3  -8      113.74      104.55      2.31 o 
  -1  -3  -8      378.37      394.09      4.00 o 
   0  -3  -8       84.02       80.18      1.97 o 
   1  -3  -8      102.30      103.45      2.39 o 
   2  -3  -8       42.70       43.21      1.60 o 
   3  -3  -8       20.26       20.90      1.39 o 
   4  -3  -8      246.42      222.70      3.43 o 
   5  -3  -8      317.13      322.98      4.21 o 
   6  -3  -8      124.66      123.51      2.93 o 
   7  -3  -8       47.13       48.08      2.27 o 
  -8  -2  -8      113.81      118.70      3.47 o 
  -7  -2  -8      178.44      171.92      3.72 o 
  -6  -2  -8      153.82      147.99      3.45 o 
  -5  -2  -8       54.78       54.05      2.06 o 
  -4  -2  -8      169.33      165.18      2.93 o 
  -3  -2  -8       92.60       95.02      2.25 o 
  -2  -2  -8      531.30      531.24      4.47 o 
  -1  -2  -8       56.95       55.40      1.60 o 
   0  -2  -8       49.65       49.71      1.51 o 
   1  -2  -8       92.98       85.63      1.98 o 
   2  -2  -8       26.55       24.80      1.27 o 
   3  -2  -8      158.06      160.47      2.62 o 
   4  -2  -8      206.77      227.67      3.37 o 
   5  -2  -8       21.92       23.37      1.56 o 
   6  -2  -8       40.77       41.62      1.93 o 
   7  -2  -8       17.82       16.53      1.72 o 
   8  -2  -8       35.60       44.96      2.74 o 
  -8  -1  -8        4.20        2.96      1.51 o 
  -7  -1  -8      328.11      314.73      4.64 o 
  -6  -1  -8       23.21       23.00      2.09 o 
  -5  -1  -8       39.78       42.80      1.83 o 
  -4  -1  -8      106.47      106.18      2.30 o 
  -3  -1  -8      346.62      276.82      4.14 o 
  -2  -1  -8       37.26       33.31      1.28 o 
  -1  -1  -8      458.83      441.10      3.66 o 
   0  -1  -8       35.57       33.83      1.22 o 
   1  -1  -8      526.10      523.67      3.97 o 
   2  -1  -8      185.85      185.78      2.52 o 
   3  -1  -8       98.63       91.52      1.99 o 
   4  -1  -8      321.04      373.05      4.02 o 
   5  -1  -8      130.61      127.47      2.62 o 
   6  -1  -8      220.09      223.05      3.63 o 
   7  -1  -8      130.37      137.73      3.20 o 
   8  -1  -8       31.38       34.14      2.33 o 
   9  -1  -8       32.38       53.89      3.01 o 
  -8   0  -8      136.39      135.88      3.33 o 
  -6   0  -8      485.46      455.89      5.02 o 
  -4   0  -8        8.79        8.59      1.08 o 
  -2   0  -8      219.79      204.46      2.49 o 
   0   0  -8     2341.35     2388.96      7.75 o 
   2   0  -8       60.38       65.82      1.55 o 
   4   0  -8      718.56      703.90      5.20 o 
   6   0  -8      298.73      286.81      4.01 o 
   8   0  -8       53.88       59.31      2.68 o 
  -8   1  -8        4.20        2.82      1.63 o 
  -7   1  -8      328.11      313.93      4.36 o 
  -6   1  -8       23.21       25.63      1.88 o 
  -5   1  -8       39.78       39.89      1.68 o 
  -4   1  -8      106.47      105.34      2.08 o 
  -3   1  -8      346.62      378.38      3.33 o 
  -2   1  -8       37.26       33.33      1.10 o 
  -1   1  -8      458.83      440.15      3.15 o 
   0   1  -8       35.57       35.05      1.08 o 
   1   1  -8      714.90      715.31      4.13 o 
   2   1  -8      185.85      185.05      2.31 o 
   3   1  -8       98.63       94.55      1.88 o 
   4   1  -8      321.04      259.84      3.80 o 
   5   1  -8      130.61      128.93      2.57 o 
   6   1  -8      220.09      221.07      3.55 o 
   7   1  -8      130.37      129.64      3.05 o 
   8   1  -8       31.38       32.44      2.32 o 
   1   2  -8       92.98       88.53      1.53 o 
   2   2  -8       26.55       24.70      1.01 o 
   3   2  -8      158.06      162.38      2.34 o 
   4   2  -8      206.77      237.01      3.12 o 
   5   2  -8       21.92       21.70      1.46 o 
   6   2  -8       40.77       42.20      1.90 o 
   7   2  -8       17.82       13.63      1.67 o 
  -6  -4  -7       24.32       24.65      1.95 o 
  -5  -4  -7       28.38       27.35      2.03 o 
  -4  -4  -7      136.81      132.84      3.13 o 
  -3  -4  -7       38.70       39.57      1.76 o 
  -2  -4  -7       76.20       84.47      2.27 o 
  -8  -3  -7       10.53       11.46      1.98 o 
  -7  -3  -7      190.86      177.34      3.80 o 
  -6  -3  -7        8.93        8.44      1.56 o 
  -5  -3  -7      112.22      102.68      2.86 o 
  -4  -3  -7      155.62      150.52      2.88 o 
  -3  -3  -7       43.92       43.81      1.72 o 
  -2  -3  -7      221.89      218.42      3.05 o 
  -1  -3  -7      159.12      154.70      2.46 o 
   0  -3  -7       89.72       86.58      1.89 o 
   1  -3  -7       16.91       16.92      1.16 o 
   2  -3  -7      172.05      170.84      2.59 o 
   3  -3  -7       79.40       75.87      1.93 o 
   4  -3  -7      161.77      162.60      2.85 o 
   5  -3  -7      100.01      105.75      2.53 o 
   6  -3  -7       24.96       27.33      1.71 o 
   7  -3  -7       39.38       38.70      2.14 o 
   8  -3  -7        6.90        6.84      1.72 o 
  -8  -2  -7       25.45       26.70      2.23 o 
  -7  -2  -7      125.35      119.77      3.14 o 
  -6  -2  -7       42.50       39.15      1.97 o 
  -5  -2  -7      179.91      178.74      3.37 o 
  -4  -2  -7      326.24      294.91      3.67 o 
  -3  -2  -7      472.57      469.24      4.21 o 
  -2  -2  -7       85.44       92.70      2.00 o 
  -1  -2  -7       25.45       22.74      1.11 o 
   0  -2  -7      196.72      187.97      2.45 o 
   1  -2  -7       12.30       12.02      0.94 o 
   2  -2  -7      117.08      112.35      2.01 o 
   3  -2  -7       52.71       49.99      1.58 o 
   4  -2  -7       34.27       35.68      1.54 o 
   5  -2  -7       19.99       19.49      1.54 o 
   6  -2  -7       69.75       72.04      2.30 o 
   7  -2  -7       30.91       29.90      1.93 o 
   8  -2  -7       19.94       21.61      1.93 o 
  -9  -1  -7        6.06        4.84      2.04 o 
  -8  -1  -7      169.62      159.26      3.63 o 
  -7  -1  -7       54.69       59.40      2.29 o 
  -6  -1  -7      394.38      366.32      4.51 o 
  -5  -1  -7       36.15       31.75      1.83 o 
  -4  -1  -7      105.97       94.74      2.11 o 
  -3  -1  -7      282.89      278.94      3.10 o 
  -2  -1  -7      237.52      231.55      2.70 o 
  -1  -1  -7      246.53      263.19      2.70 o 
   0  -1  -7      483.69      481.70      3.54 o 
   1  -1  -7      139.91      144.02      2.04 o 
   2  -1  -7       66.62       62.54      1.52 o 
   3  -1  -7      208.91      206.81      2.70 o 
   4  -1  -7       67.31       64.48      1.79 o 
   5  -1  -7       56.47       62.79      2.10 o 
   6  -1  -7       28.97       27.13      1.66 o 
   7  -1  -7       93.69       96.12      2.69 o 
   8  -1  -7        2.82        1.60      1.47 o 
   9  -1  -7       46.25       56.68      2.95 o 
  -9   0  -7      109.32      127.59      3.57 o 
  -7   0  -7      465.28      439.09      5.10 o 
  -5   0  -7      262.92      272.97      3.61 o 
  -3   0  -7       88.97       87.81      1.75 o 
  -1   0  -7      740.49      671.45      3.90 o 
   1   0  -7     2157.93     2229.94      7.16 o 
   3   0  -7        1.33        2.19      0.80 o 
   5   0  -7      133.30      155.73      2.82 o 
   7   0  -7      629.02      612.90      6.01 o 
  -9   1  -7        6.06        3.08      1.97 o 
  -8   1  -7      169.62      162.65      3.48 o 
  -7   1  -7       54.69       59.26      2.20 o 
  -6   1  -7      394.38      377.65      4.28 o 
  -5   1  -7       36.15       33.81      1.72 o 
  -4   1  -7      105.97       99.15      1.94 o 
  -3   1  -7      282.89      283.00      2.78 o 
  -2   1  -7      237.51      248.78      2.41 o 
  -1   1  -7      246.53      259.87      2.25 o 
   0   1  -7      483.69      473.61      2.97 o 
   1   1  -7      139.91      145.60      1.78 o 
   2   1  -7       66.62       64.59      1.39 o 
   3   1  -7      208.91      206.36      2.50 o 
   4   1  -7       67.31       64.91      1.74 o 
   5   1  -7       56.47       52.86      2.19 o 
   6   1  -7       28.97       25.31      1.62 o 
   7   1  -7       93.69       95.89      2.66 o 
   8   1  -7        2.82        2.20      1.52 o 
   0   2  -7      196.72      181.20      1.68 o 
   1   2  -7       12.30       10.56      0.67 o 
   2   2  -7      150.69      153.04      1.98 o 
   3   2  -7       52.71       52.41      1.43 o 
   4   2  -7       34.27       35.73      1.42 o 
   5   2  -7       19.99       23.84      1.64 o 
   6   2  -7       69.75       69.21      2.15 o 
  -7  -4  -6        0.53        2.34      1.48 o 
  -6  -4  -6        1.66        1.61      1.46 o 
  -5  -4  -6       57.09       59.02      2.20 o 
  -4  -4  -6       87.71       80.39      2.29 o 
  -3  -4  -6      180.86      179.53      2.96 o 
  -8  -3  -6       72.45       88.97      3.20 o 
  -7  -3  -6       19.63       16.91      1.80 o 
  -6  -3  -6      163.28      163.76      3.35 o 
  -5  -3  -6       80.31       74.11      2.26 o 
  -4  -3  -6      175.61      170.30      3.13 o 
  -3  -3  -6       44.62       42.85      1.60 o 
  -2  -3  -6       13.51       11.51      1.09 o 
  -1  -3  -6      240.15      213.13      2.73 o 
   0  -3  -6       57.40       60.62      1.55 o 
   1  -3  -6       57.76       59.50      1.52 o 
   2  -3  -6       83.86       76.17      1.73 o 
   3  -3  -6      185.16      187.42      2.83 o 
   4  -3  -6        9.18        9.64      1.15 o 
   5  -3  -6       40.74       40.16      1.75 o 
   6  -3  -6       38.39       29.79      2.75 o 
   7  -3  -6       45.81       43.39      2.11 o 
   8  -3  -6       42.55       46.14      2.34 o 
  -8  -2  -6      172.99      197.51      4.17 o 
  -7  -2  -6        8.90        8.98      1.59 o 
  -6  -2  -6      170.42      163.42      3.20 o 
  -5  -2  -6      149.58      145.56      2.82 o 
  -4  -2  -6      171.11      165.21      2.88 o 
  -3  -2  -6       62.68       58.02      1.63 o 
  -2  -2  -6       28.39       30.04      1.21 o 
  -1  -2  -6      686.29      675.27      4.32 o 
   0  -2  -6      159.45      164.35      2.17 o 
   1  -2  -6       71.38       76.23      1.54 o 
   2  -2  -6       54.25       54.78      1.42 o 
   3  -2  -6       51.21       45.97      1.63 o 
   4  -2  -6        7.08        7.30      1.03 o 
   5  -2  -6       90.63       90.27      2.23 o 
   6  -2  -6       41.44       46.40      1.92 o 
   7  -2  -6       32.18       30.57      1.85 o 
   8  -2  -6       31.29       35.94      2.10 o 
   9  -2  -6        7.32        6.33      1.71 o 
  -9  -1  -6       84.40       81.24      2.95 o 
  -8  -1  -6       28.02       30.07      2.26 o 
  -7  -1  -6      310.81      292.78      4.28 o 
  -6  -1  -6      127.71      131.74      2.80 o 
  -5  -1  -6       52.05       50.01      1.75 o 
  -4  -1  -6       36.74       35.57      1.55 o 
  -3  -1  -6      220.64      218.52      2.68 o 
  -2  -1  -6       50.85       49.81      1.33 o 
  -1  -1  -6      305.17      293.97      2.66 o 
   0  -1  -6       22.99       28.70      1.00 o 
   1  -1  -6      423.43      423.42      3.14 o 
   2  -1  -6      172.55      175.89      2.20 o 
   3  -1  -6      657.61      709.88      4.63 o 
   4  -1  -6      226.48      229.70      2.91 o 
   5  -1  -6      227.25      241.16      3.29 o 
   6  -1  -6       38.07       38.65      1.97 o 
   7  -1  -6      286.54      282.63      4.14 o 
   8  -1  -6       44.08       46.70      2.20 o 
   9  -1  -6       67.29       67.05      2.77 o 
  -8   0  -6       86.21      102.90      3.01 o 
  -6   0  -6      546.43      508.23      4.96 o 
  -4   0  -6      143.43      160.26      2.51 o 
  -2   0  -6      272.85      244.47      2.39 o 
   0   0  -6      601.98      625.25      3.43 o 
   2   0  -6      402.49      410.36      3.10 o 
   4   0  -6      187.49      192.42      2.65 o 
   6   0  -6      180.01      170.25      3.45 o 
   8   0  -6      120.04      123.07      3.11 o 
  -9   1  -6       84.40       82.50      2.94 o 
  -8   1  -6       28.02       30.65      2.26 o 
  -7   1  -6      310.81      295.66      4.11 o 
  -6   1  -6      127.71      130.19      2.65 o 
  -5   1  -6       52.05       50.60      1.64 o 
  -4   1  -6       36.74       38.07      1.41 o 
  -3   1  -6      220.64      216.91      2.34 o 
  -2   1  -6       50.85       49.84      1.09 o 
  -1   1  -6      305.17      287.24      2.16 o 
   0   1  -6       22.99       24.73      0.75 o 
   1   1  -6      423.43      414.19      2.68 o 
   2   1  -6      172.55      173.35      1.99 o 
   3   1  -6      657.61      714.21      4.38 o 
   4   1  -6      226.48      230.90      2.86 o 
   5   1  -6      227.25      232.51      3.17 o 
   6   1  -6       38.07       32.21      2.16 o 
   7   1  -6      286.54      279.55      4.09 o 
  -2   2  -6       28.39       28.95      0.78 o 
  -1   2  -6      686.29      682.83      2.81 o 
   0   2  -6      159.45      159.90      1.39 o 
   1   2  -6       71.38       74.97      1.12 o 
   2   2  -6       54.25       53.15      1.16 o 
   3   2  -6       51.21       47.57      1.45 o 
   4   2  -6        7.08        6.54      0.97 o 
   5   2  -6       90.63       90.96      2.12 o 
  -7  -4  -5       19.64       21.85      2.12 o 
  -6  -4  -5       16.16       18.54      1.70 o 
  -5  -4  -5       21.23       17.88      1.54 o 
  -8  -3  -5       11.29        9.96      1.81 o 
  -7  -3  -5       42.48       46.05      2.40 o 
  -6  -3  -5        3.51        3.97      1.34 o 
  -5  -3  -5      358.26      367.88      4.37 o 
  -4  -3  -5      273.96      270.48      3.48 o 
  -3  -3  -5      215.51      208.96      2.97 o 
  -2  -3  -5       22.89       22.24      1.18 o 
  -1  -3  -5       85.46       95.46      1.77 o 
   0  -3  -5      137.77      142.48      2.15 o 
   1  -3  -5       20.97       25.36      1.07 o 
   2  -3  -5       59.49       58.10      1.45 o 
   3  -3  -5       42.27       43.11      1.43 o 
   4  -3  -5       46.95       50.17      1.64 o 
   5  -3  -5       22.93       22.39      1.44 o 
   6  -3  -5      170.72      174.43      3.13 o 
   7  -3  -5       64.40       57.79      2.92 o 
  -9  -2  -5       38.85       43.69      2.51 o 
  -8  -2  -5      236.08      232.10      4.26 o 
  -7  -2  -5      103.12      111.65      3.03 o 
  -6  -2  -5      221.62      216.92      3.55 o 
  -5  -2  -5       28.47       29.36      1.58 o 
  -4  -2  -5      117.71      116.15      2.29 o 
  -3  -2  -5      315.48      289.20      3.18 o 
  -2  -2  -5      125.23      120.20      1.92 o 
  -1  -2  -5      185.64      176.64      2.13 o 
   0  -2  -5      226.40      244.11      2.41 o 
   1  -2  -5       68.74       74.63      1.42 o 
   2  -2  -5      201.10      217.06      2.39 o 
   3  -2  -5       45.74       42.71      1.33 o 
   4  -2  -5      301.97      305.92      3.31 o 
   5  -2  -5      327.16      335.32      3.81 o 
   6  -2  -5       39.94       39.43      1.79 o 
   7  -2  -5       46.03       43.16      2.04 o 
   8  -2  -5        0.62        2.60      1.52 o 
  -9  -1  -5        4.01        2.45      1.66 o 
  -8  -1  -5      178.22      173.17      3.62 o 
  -7  -1  -5       49.56       53.41      2.27 o 
  -6  -1  -5      280.19      251.39      3.61 o 
  -5  -1  -5      157.81      162.59      2.72 o 
  -4  -1  -5       83.22       95.82      1.98 o 
  -3  -1  -5      842.13      902.77      5.16 o 
  -2  -1  -5      109.24      105.29      1.69 o 
  -1  -1  -5      456.22      466.10      3.09 o 
   0  -1  -5      386.29      376.06      2.70 o 
   1  -1  -5      312.34      328.36      2.58 o 
   2  -1  -5      135.05      136.33      1.83 o 
   3  -1  -5      183.24      182.91      2.33 o 
   4  -1  -5      415.57      422.43      3.77 o 
   5  -1  -5      300.60      300.10      3.52 o 
   6  -1  -5       47.40       49.55      1.87 o 
   7  -1  -5       25.48       19.66      2.21 o 
   8  -1  -5       26.36       29.55      1.94 o 
  -9   0  -5       67.15       65.84      2.63 o 
  -7   0  -5      261.35      287.90      4.09 o 
  -5   0  -5      148.37      136.65      2.42 o 
  -3   0  -5       74.43       80.89      1.65 o 
  -1   0  -5      728.58      724.84      3.47 o 
   1   0  -5      508.29      481.07      2.87 o 
   3   0  -5       34.72       34.32      1.14 o 
   5   0  -5      499.79      503.85      4.45 o 
   7   0  -5      417.86      486.94      5.27 o 
  -9   1  -5        4.01        2.88      1.61 o 
  -8   1  -5      178.22      167.70      3.36 o 
  -7   1  -5       49.56       54.47      2.20 o 
  -6   1  -5      280.20      243.72      3.30 o 
  -5   1  -5      157.81      164.46      2.50 o 
  -4   1  -5       83.22       96.81      1.79 o 
  -3   1  -5      842.13      879.40      4.48 o 
  -2   1  -5      109.24      103.14      1.38 o 
  -1   1  -5      456.22      452.96      2.42 o 
   0   1  -5      386.29      368.25      2.13 o 
   1   1  -5      312.34      322.50      2.17 o 
   2   1  -5      135.05      132.89      1.64 o 
   3   1  -5      183.24      181.10      2.19 o 
   4   1  -5      604.38      614.14      4.44 o 
   5   1  -5      300.60      302.54      3.47 o 
   6   1  -5       47.40       47.95      1.82 o 
  -5   2  -5       28.47       27.18      1.33 o 
  -4   2  -5      117.71      112.47      1.82 o 
  -3   2  -5      315.48      288.56      2.42 o 
  -2   2  -5      125.23      116.13      1.26 o 
   1   2  -5       68.74       73.10      1.02 o 
   2   2  -5      201.10      218.24      2.04 o 
   3   2  -5       45.74       43.00      1.18 o 
   4   2  -5      357.24      367.88      3.46 o 
  -7  -4  -4       13.90       13.60      1.76 o 
  -8  -3  -4       95.69      103.33      3.13 o 
  -7  -3  -4        8.52       10.02      1.65 o 
  -6  -3  -4       94.70      101.71      2.74 o 
  -5  -3  -4      173.10      170.23      3.01 o 
  -4  -3  -4      278.72      263.52      3.35 o 
  -3  -3  -4       32.48       28.82      1.31 o 
  -2  -3  -4      148.53      144.30      2.24 o 
  -1  -3  -4       75.38       75.45      1.52 o 
   0  -3  -4      335.13      346.67      2.86 o 
   1  -3  -4       99.11      104.05      1.76 o 
   2  -3  -4      143.18      140.70      1.97 o 
   3  -3  -4       90.78       97.01      1.81 o 
   4  -3  -4       27.14       27.52      1.32 o 
   5  -3  -4      267.88      257.38      3.40 o 
   6  -3  -4        2.46        2.76      1.24 o 
  -9  -2  -4       86.06       88.75      3.22 o 
  -8  -2  -4       85.12       88.83      2.85 o 
  -7  -2  -4       36.81       31.36      1.90 o 
  -6  -2  -4      351.37      367.11      4.44 o 
  -5  -2  -4      323.07      321.91      3.79 o 
  -4  -2  -4       89.21       97.91      2.07 o 
  -3  -2  -4        6.14        6.65      0.88 o 
  -2  -2  -4     1384.82     1416.41      5.90 o 
  -1  -2  -4      213.97      224.63      2.23 o 
   0  -2  -4       58.06       58.10      1.18 o 
   1  -2  -4       73.21       68.39      1.28 o 
   2  -2  -4        9.47       10.29      0.79 o 
   3  -2  -4      429.25      443.63      3.46 o 
   4  -2  -4      121.41      119.61      2.12 o 
   5  -2  -4      154.20      163.64      2.78 o 
   6  -2  -4       37.51       39.72      1.78 o 
   7  -2  -4      160.04      157.13      3.10 o 
  -9  -1  -4       59.90       59.61      2.86 o 
  -8  -1  -4        1.39        0.36      1.38 o 
  -7  -1  -4       42.06       40.05      1.86 o 
  -6  -1  -4       28.64       27.73      1.70 o 
  -5  -1  -4       42.89       40.22      1.56 o 
  -4  -1  -4      141.27      136.47      2.23 o 
  -3  -1  -4      765.07      785.42      4.56 o 
  -2  -1  -4      785.28      804.57      4.19 o 
  -1  -1  -4      414.30      385.00      2.63 o 
   0  -1  -4       88.99       85.74      1.30 o 
   1  -1  -4      395.10      415.52      2.67 o 
   2  -1  -4      535.03      554.48      3.34 o 
   3  -1  -4     1104.17     1111.42      5.20 o 
   4  -1  -4      151.41      147.80      2.24 o 
   5  -1  -4      256.97      254.68      3.19 o 
   6  -1  -4       50.78       51.32      1.79 o 
   7  -1  -4       72.63       69.87      2.21 o 
  -8   0  -4       20.19       19.80      1.72 o 
  -6   0  -4      219.42      232.18      3.33 o 
  -4   0  -4      167.12      207.87      2.51 o 
  -2   0  -4      678.72      687.93      3.58 o 
   0   0  -4     2588.70     2610.44      5.63 o 
   2   0  -4     1446.70     1440.95      5.11 o 
   4   0  -4      447.08      447.24      3.69 o 
   6   0  -4      154.72      140.77      2.65 o 
  -9   1  -4       59.90       60.85      2.81 o 
  -8   1  -4        1.39        1.81      1.39 o 
  -7   1  -4       42.06       37.19      1.80 o 
  -6   1  -4       28.64       29.78      1.65 o 
  -5   1  -4       42.89       39.21      1.39 o 
  -4   1  -4      141.27      130.09      1.94 o 
  -3   1  -4      765.07      768.03      3.95 o 
  -2   1  -4      785.28      801.13      3.48 o 
  -1   1  -4      414.30      375.74      1.96 o 
   1   1  -4      395.10      409.33      2.23 o 
   2   1  -4      535.03      553.43      3.08 o 
   3   1  -4     1104.17     1144.11      5.12 o 
   4   1  -4      151.41      148.09      2.19 o 
   5   1  -4      420.04      419.89      4.02 o 
  -6   2  -4      351.37      403.02      4.07 o 
  -5   2  -4      323.07      308.00      3.18 o 
  -4   2  -4       89.21       94.87      1.64 o 
  -3   2  -4        6.14        5.93      0.63 o 
  -2   2  -4     1384.82     1403.77      3.96 o 
   1   2  -4       94.23       90.03      1.07 o 
   2   2  -4        9.47       10.32      0.64 o 
   3   2  -4      429.25      432.81      3.16 o 
  -8  -3  -3       44.92       48.39      2.68 o 
  -7  -3  -3       62.27       69.48      2.42 o 
  -6  -3  -3      101.33      100.81      2.58 o 
  -5  -3  -3      269.91      295.22      3.80 o 
  -4  -3  -3       61.14       61.58      1.76 o 
  -3  -3  -3       82.84       81.36      1.79 o 
  -2  -3  -3      217.93      211.69      2.38 o 
  -1  -3  -3       62.57       56.65      1.40 o 
   0  -3  -3       67.15       66.70      1.26 o 
   1  -3  -3      587.66      597.44      3.42 o 
   2  -3  -3      241.18      245.73      2.44 o 
   3  -3  -3       24.56       25.32      1.04 o 
   4  -3  -3      241.99      244.79      2.85 o 
   5  -3  -3       44.43       45.33      1.59 o 
  -9  -2  -3        2.75        3.71      1.77 o 
  -8  -2  -3       12.70        9.25      2.11 o 
  -7  -2  -3       80.49       81.18      2.45 o 
  -6  -2  -3      196.25      185.30      3.17 o 
  -5  -2  -3      172.19      189.94      2.99 o 
  -4  -2  -3      858.54      860.48      5.39 o 
  -3  -2  -3      504.23      517.28      3.80 o 
  -2  -2  -3      201.21      210.16      2.23 o 
  -1  -2  -3      351.33      347.79      2.54 o 
   0  -2  -3      541.11      587.54      3.07 o 
   1  -2  -3        3.01        4.72      0.55 o 
   2  -2  -3      396.48      405.67      2.82 o 
   3  -2  -3      233.60      228.84      2.39 o 
   4  -2  -3       29.57       31.15      1.23 o 
   5  -2  -3      106.88      107.96      2.18 o 
   6  -2  -3       21.54       19.28      1.66 o 
   7  -2  -3      174.51      170.36      3.15 o 
  -9  -1  -3       19.25       16.23      1.85 o 
  -8  -1  -3       95.61       82.38      2.82 o 
  -7  -1  -3       32.75       33.91      1.82 o 
  -6  -1  -3      390.18      381.37      4.20 o 
  -5  -1  -3       18.65       23.73      1.42 o 
  -4  -1  -3      218.15      207.47      2.56 o 
  -3  -1  -3      554.41      596.56      3.83 o 
  -2  -1  -3     1433.82     1453.59      5.21 o 
  -1  -1  -3     1260.72     1273.52      4.35 o 
   0  -1  -3     1182.04     1128.37      3.75 o 
   1  -1  -3       78.13       79.46      1.18 o 
   2  -1  -3     1295.60     1331.78      4.82 o 
   3  -1  -3      252.51      259.75      2.47 o 
   4  -1  -3      358.11      344.80      3.19 o 
   5  -1  -3      250.92      254.45      3.10 o 
   6  -1  -3      199.58      184.01      3.04 o 
   7  -1  -3       35.57       35.38      1.79 o 
  -9   0  -3       26.31       25.40      2.01 o 
  -7   0  -3      322.81      294.91      3.94 o 
  -5   0  -3      115.40      158.01      2.46 o 
  -3   0  -3      323.10      314.50      2.60 o 
  -1   0  -3     3584.31     3633.20      6.26 o 
   1   0  -3     5781.30     5609.63      7.83 o 
   3   0  -3      954.60      965.49      4.58 o 
   5   0  -3      183.59      171.73      2.56 o 
  -9   1  -3       19.25       17.71      1.84 o 
  -8   1  -3       95.61       91.12      2.78 o 
  -7   1  -3       32.74       31.86      1.66 o 
  -6   1  -3      390.18      370.92      3.87 o 
  -5   1  -3       18.65       21.29      1.28 o 
  -4   1  -3      218.15      210.96      2.37 o 
  -3   1  -3      554.41      566.09      3.23 o 
  -2   1  -3     1433.82     1399.66      4.20 o 
   1   1  -3       78.13       78.41      0.94 o 
   2   1  -3     1295.60     1310.00      4.47 o 
   3   1  -3      252.51      258.22      2.41 o 
   4   1  -3      358.11      336.74      3.12 o 
  -7   2  -3       80.49       81.81      2.23 o 
  -6   2  -3      196.25      179.57      2.74 o 
  -5   2  -3      172.19      196.37      2.59 o 
  -4   2  -3      858.54      815.52      4.30 o 
  -3   2  -3      504.23      501.26      2.85 o 
  -2   2  -3      201.21      206.91      1.47 o 
  -8  -3  -2       95.36      104.72      3.05 o 
  -7  -3  -2       24.50       25.19      2.02 o 
  -6  -3  -2       10.86        7.17      1.31 o 
  -5  -3  -2       50.65       47.87      1.79 o 
  -4  -3  -2      602.62      705.34      5.07 o 
  -3  -3  -2      455.42      455.87      3.67 o 
  -2  -3  -2      145.72      137.59      1.86 o 
  -1  -3  -2       97.35       97.43      1.44 o 
   0  -3  -2      258.08      267.32      2.11 o 
   1  -3  -2       26.17       24.99      0.79 o 
   2  -3  -2      544.73      549.73      3.24 o 
  -9  -2  -2       15.63       14.74      1.90 o 
  -8  -2  -2       87.40       85.27      2.69 o 
  -7  -2  -2       40.92       41.59      2.16 o 
  -6  -2  -2       62.27       59.81      2.00 o 
  -5  -2  -2       85.68       85.13      2.01 o 
  -4  -2  -2      195.14      211.58      2.73 o 
  -3  -2  -2      160.51      155.19      2.09 o 
  -2  -2  -2      869.38      924.10      4.30 o 
  -1  -2  -2      156.26      155.86      1.59 o 
   0  -2  -2      673.67      665.88      2.92 o 
   1  -2  -2      874.20      906.64      3.46 o 
   2  -2  -2      139.27      147.00      1.65 o 
   3  -2  -2      885.00      924.92      4.53 o 
   4  -2  -2      184.17      189.73      2.39 o 
   5  -2  -2       93.75       96.57      2.00 o 
   6  -2  -2      135.98      133.32      2.54 o 
  -9  -1  -2       21.25       23.81      1.97 o 
  -8  -1  -2        2.63        0.57      1.43 o 
  -7  -1  -2      251.29      251.97      3.88 o 
  -6  -1  -2       46.95       47.29      1.71 o 
  -5  -1  -2      228.29      210.10      2.80 o 
  -4  -1  -2     1587.90     1855.26      7.17 o 
  -3  -1  -2       37.24       35.73      1.08 o 
  -2  -1  -2      414.95      447.52      2.79 o 
  -1  -1  -2     2312.07     2322.45      5.24 o 
   0  -1  -2     1042.13     1007.89      3.07 o 
   1  -1  -2     1127.41     1151.87      3.51 o 
   2  -1  -2     1793.70     1838.47      5.24 o 
   3  -1  -2       67.06       62.23      1.27 o 
   4  -1  -2      152.71      153.43      2.14 o 
   5  -1  -2      415.48      403.93      3.76 o 
   6  -1  -2      159.18      161.34      2.74 o 
  -8   0  -2       98.06       98.35      2.64 o 
  -6   0  -2      162.10      144.09      2.59 o 
  -4   0  -2      219.39      244.02      2.60 o 
  -2   0  -2     5652.74     5565.98      8.66 o 
   2   0  -2     2755.62     2867.95      6.36 o 
   4   0  -2      771.91      785.57      4.60 o 
  -9   1  -2       21.25       22.82      1.87 o 
  -8   1  -2        2.63        1.13      1.31 o 
  -7   1  -2      251.29      229.05      3.58 o 
  -6   1  -2       46.95       46.90      1.73 o 
  -5   1  -2      228.29      214.35      2.72 o 
  -4   1  -2     1587.90     2061.80      7.11 o 
  -3   1  -2       37.24       36.18      0.99 o 
  -2   1  -2      414.95      426.89      2.22 o 
   2   1  -2     1793.70     1825.44      5.07 o 
   3   1  -2       67.06       90.04      1.48 o 
  -9   2  -2       15.63       15.20      1.68 o 
  -8   2  -2       87.40       82.79      2.51 o 
  -7   2  -2       40.92       41.78      2.03 o 
  -6   2  -2       62.27       63.56      1.90 o 
  -5   2  -2       85.68       85.57      1.83 o 
  -4   2  -2      195.14      214.21      2.36 o 
  -3   2  -2      160.51      150.20      1.65 o 
  -2   2  -2      869.38      904.23      2.95 o 
  -8  -3  -1       21.84       20.39      1.93 o 
  -7  -3  -1       11.18       12.22      1.59 o 
  -6  -3  -1       88.10       84.82      2.48 o 
  -5  -3  -1      112.84      112.53      2.38 o 
  -4  -3  -1      204.76      200.05      2.71 o 
  -3  -3  -1      226.23      236.89      2.64 o 
  -2  -3  -1      613.01      615.82      3.59 o 
  -1  -3  -1      104.32      107.98      1.38 o 
  -9  -2  -1       68.29       69.34      2.76 o 
  -8  -2  -1       51.19       54.23      2.31 o 
  -7  -2  -1       16.47       12.65      1.46 o 
  -6  -2  -1       92.17       84.63      2.39 o 
  -5  -2  -1      206.00      184.64      2.74 o 
  -4  -2  -1      290.77      280.84      2.97 o 
  -3  -2  -1      903.22     1098.25      5.00 o 
  -2  -2  -1      229.92      229.14      2.07 o 
  -1  -2  -1      299.33      307.22      2.01 o 
   0  -2  -1       29.40       32.34      0.65 o 
   1  -2  -1      213.37      212.45      1.50 o 
   2  -2  -1      486.48      498.60      2.67 o 
   3  -2  -1      156.39      154.08      1.84 o 
   4  -2  -1      197.71      208.35      2.50 o 
   5  -2  -1      270.49      261.30      3.03 o 
  -9  -1  -1       26.55       15.73      1.86 o 
  -8  -1  -1       42.47       39.52      2.01 o 
  -7  -1  -1       62.44       62.32      2.11 o 
  -6  -1  -1      695.58      682.38      5.44 o 
  -5  -1  -1       47.69       49.32      1.53 o 
  -4  -1  -1      276.64      263.17      2.74 o 
  -3  -1  -1      987.35     1211.94      4.94 o 
  -2  -1  -1     1118.94     1160.83      4.16 o 
  -1  -1  -1      753.06      750.76      2.73 o 
   2  -1  -1     2003.21     2001.96      5.14 o 
   3  -1  -1      339.79      365.40      2.71 o 
   4  -1  -1      322.59      332.02      3.05 o 
   5  -1  -1      269.64      280.01      3.11 o 
  -9   0  -1       15.67       13.96      1.75 o 
  -7   0  -1      239.70      208.95      3.38 o 
  -5   0  -1      697.01      672.18      4.76 o 
  -3   0  -1      760.30      951.96      4.23 o 
   3   0  -1     1728.99     1795.52      5.84 o 
  -9   1  -1       26.55       15.77      1.77 o 
  -8   1  -1       42.47       41.86      1.99 o 
  -7   1  -1       62.44       64.96      2.12 o 
  -6   1  -1      695.57      627.44      5.02 o 
  -5   1  -1       47.69       48.89      1.49 o 
  -4   1  -1      276.64      271.25      2.66 o 
  -3   1  -1      987.36     1091.83      4.43 o 
  -2   1  -1     1118.94     1162.70      3.64 o 
  -9   2  -1       68.29       65.96      2.53 o 
  -8   2  -1       51.19       51.74      2.23 o 
  -7   2  -1       16.47       13.28      1.48 o 
  -6   2  -1       92.17       83.82      2.23 o 
  -5   2  -1      206.01      188.40      2.55 o 
  -4   2  -1      290.77      288.20      2.71 o 
  -3   2  -1      903.23     1076.07      4.24 o 
  -8  -3   0       82.26       85.34      2.76 o 
  -7  -3   0       23.55       21.74      1.62 o 
  -6  -3   0       80.38       81.21      2.25 o 
  -5  -3   0      691.89      657.99      5.12 o 
  -4  -3   0      186.81      190.56      2.60 o 
  -3  -3   0      145.27      141.81      2.01 o 
  -2  -3   0      168.05      156.53      1.82 o 
  -9  -2   0       17.25       18.07      2.22 o 
  -8  -2   0       46.59       39.56      2.05 o 
  -7  -2   0      146.05      140.65      2.92 o 
  -6  -2   0      271.76      254.57      3.46 o 
  -5  -2   0       59.53       55.69      1.82 o 
  -4  -2   0      122.01      114.69      1.94 o 
  -3  -2   0      302.52      294.74      2.60 o 
  -2  -2   0      272.81      305.93      2.23 o 
  -1  -2   0       73.05       72.07      0.94 o 
   2  -2   0      167.73      163.06      1.46 o 
   3  -2   0      301.91      305.66      2.39 o 
   4  -2   0      119.51      118.91      1.80 o 
  -9  -1   0       68.93       75.04      2.92 o 
  -8  -1   0        2.72        0.15      1.36 o 
  -7  -1   0      410.00      384.17      4.55 o 
  -6  -1   0       58.47       54.58      1.84 o 
  -5  -1   0      247.78      259.04      3.20 o 
  -4  -1   0      196.19      209.76      2.49 o 
  -3  -1   0      492.68      481.66      3.18 o 
  -2  -1   0     1642.36     2064.71      5.34 o 
   2  -1   0     1401.60     1450.86      4.15 o 
   3  -1   0      492.88      489.32      3.01 o 
 -10   0   0       66.14       57.92      2.72 o 
  -8   0   0      112.79      108.67      2.84 o 
  -6   0   0     1359.44     1334.79      7.37 o 
  -4   0   0      479.65      522.83      3.73 o 
  -2   0   0      528.59      539.17      2.65 o 
  -9   1   0       68.93       80.16      3.00 o 
  -8   1   0        2.72        1.68      1.40 o 
  -7   1   0      410.00      378.61      4.39 o 
  -6   1   0       58.47       53.34      1.79 o 
  -5   1   0      247.78      247.10      3.02 o 
  -4   1   0      196.20      209.76      2.34 o 
  -9   2   0       17.25       19.61      2.35 o 
  -8   2   0       46.59       42.60      2.09 o 
  -7   2   0      146.05      141.35      2.83 o 
  -6   2   0      271.76      265.41      3.42 o 
  -5   2   0       59.53       55.01      1.77 o 
  -8  -3   1       51.77       59.28      2.59 o 
  -7  -3   1       63.57       59.78      2.14 o 
  -6  -3   1       83.46       85.12      2.25 o 
  -5  -3   1       61.16       58.64      1.81 o 
  -4  -3   1      327.41      312.19      3.23 o 
  -3  -3   1      165.34      161.55      2.06 o 
  -9  -2   1       45.48       45.04      2.37 o 
  -8  -2   1      139.90      145.84      3.40 o 
  -7  -2   1      141.80      134.38      2.87 o 
  -6  -2   1      320.76      311.35      3.83 o 
  -5  -2   1      269.43      256.10      3.14 o 
  -4  -2   1      201.11      220.29      2.66 o 
  -3  -2   1      159.38      149.51      1.89 o 
  -2  -2   1      487.36      478.17      2.68 o 
   2  -2   1      229.43      225.04      1.56 o 
  -9  -1   1       11.83       11.82      1.84 o 
  -8  -1   1      163.30      188.79      3.74 o 
  -7  -1   1       45.07       44.82      1.96 o 
  -6  -1   1      336.48      329.11      3.82 o 
  -5  -1   1      267.16      271.98      3.15 o 
  -4  -1   1      315.79      316.98      3.06 o 
  -3  -1   1      342.01      355.29      2.75 o 
  -2  -1   1     2010.12     1982.92      5.24 o 
  -9   0   1       33.06       37.16      2.21 o 
  -7   0   1      279.59      246.32      3.65 o 
  -5   0   1      888.76      831.32      5.32 o 
  -9   1   1       11.83       12.43      1.76 o 
  -8   1   1      163.30      195.86      3.71 o 
  -7   1   1       45.07       45.84      1.92 o 
  -6   1   1      336.48      334.10      3.81 o 
  -9   2   1       45.48       42.73      2.28 o 
  -8   2   1      139.90      170.25      3.62 o 
  -7   2   1      141.80      141.70      2.88 o 
  -6   2   1      320.76      312.59      3.65 o 
  -8  -3   2       16.56       21.87      1.82 o 
  -7  -3   2       34.50       35.73      2.01 o 
  -6  -3   2      108.27      104.04      2.38 o 
  -5  -3   2      336.68      326.24      3.57 o 
  -4  -3   2       46.58       46.35      1.38 o 
  -3  -3   2      515.29      469.44      3.31 o 
  -9  -2   2       33.24       33.62      2.24 o 
  -8  -2   2       65.56       63.07      2.44 o 
  -7  -2   2       53.35       60.65      2.33 o 
  -6  -2   2      133.63      126.96      2.60 o 
  -5  -2   2       94.70       94.77      2.06 o 
  -4  -2   2      183.35      175.34      2.32 o 
  -3  -2   2      889.41      946.02      4.54 o 
  -2  -2   2      143.74      149.62      1.56 o 
  -9  -1   2       53.80       55.88      2.54 o 
  -8  -1   2       27.14       27.14      1.88 o 
  -7  -1   2      519.51      588.97      5.63 o 
  -6  -1   2      157.97      160.90      2.82 o 
  -5  -1   2      416.63      405.85      3.84 o 
  -4  -1   2      152.83      153.65      2.16 o 
  -8   0   2      314.41      279.72      4.24 o 
  -6   0   2      442.96      420.70      4.28 o 
  -9   1   2       53.80       54.15      2.47 o 
  -8   1   2       27.14       28.22      1.84 o 
  -7   1   2      519.51      539.46      5.34 o 
  -9   2   2       33.24       33.63      2.20 o 
  -8   2   2       65.56       61.97      2.37 o 
  -7   2   2       53.35       64.25      2.36 o 
  -8  -3   3       24.03       24.44      1.83 o 
  -7  -3   3        5.30        4.67      1.30 o 
  -6  -3   3      268.06      298.71      3.87 o 
  -5  -3   3       44.89       44.34      1.62 o 
  -4  -3   3      241.25      245.15      2.80 o 
  -9  -2   3       28.76       27.81      2.31 o 
  -8  -2   3      155.59      161.07      3.48 o 
  -7  -2   3      175.45      164.33      3.17 o 
  -6  -2   3       21.77       25.75      1.73 o 
  -5  -2   3      105.43      103.52      2.16 o 
  -4  -2   3       30.51       32.46      1.24 o 
  -3  -2   3      227.12      222.29      2.30 o 
  -2  -2   3      457.27      495.94      2.83 o 
  -9  -1   3       51.11       48.69      2.63 o 
  -8  -1   3      312.29      303.98      4.47 o 
  -7  -1   3       34.76       32.48      1.82 o 
  -6  -1   3      200.28      226.66      3.38 o 
  -5  -1   3      250.09      248.22      3.02 o 
  -9   0   3      284.61      287.07      4.75 o 
  -7   0   3      364.66      331.73      4.26 o 
  -9   1   3       51.11       46.89      2.57 o 
  -8   1   3      312.29      307.07      4.49 o 
  -9   2   3       28.76       28.84      2.21 o 
  -8   2   3      155.59      156.76      3.40 o 
  -8  -3   4       72.34       76.39      2.71 o 
  -7  -3   4       67.62       62.12      2.19 o 
  -6  -3   4        2.02        3.03      1.25 o 
  -9  -2   4      104.05      101.76      3.17 o 
  -8  -2   4       52.12       55.34      2.45 o 
  -7  -2   4      158.04      148.75      3.06 o 
  -6  -2   4       37.12       36.10      1.67 o 
  -5  -2   4      156.16      194.98      2.90 o 
  -4  -2   4      118.92      110.73      1.91 o 
  -9  -1   4       80.91       78.61      2.84 o 
  -8  -1   4       22.59       19.81      1.78 o 
  -7  -1   4       74.77       66.13      2.23 o 
  -6  -1   4       50.13       48.10      1.77 o 
  -8   0   4      310.10      233.39      5.22 o 
  -9   1   4       80.91       84.02      2.88 o 
  -8   1   4       22.59       23.76      1.85 o 
  -9   2   4      104.05       98.14      3.15 o 
  -8  -3   5       27.36       25.35      1.93 o 
  -7  -3   5       62.02       63.55      2.36 o 
  -6  -3   5      168.40      163.86      2.92 o 
  -9  -2   5        9.87        8.84      1.75 o 
  -8  -2   5        0.72        1.34      1.48 o 
  -7  -2   5       46.90       45.40      2.07 o 
  -6  -2   5       38.47       37.86      1.75 o 
  -5  -2   5      324.09      316.98      3.52 o 
  -9  -1   5       31.58       36.32      2.35 o 
  -8  -1   5       24.78       25.19      1.84 o 
  -7  -1   5       24.80       26.74      1.84 o 
  -9   0   5       45.91       42.70      2.38 o 
  -9   1   5       31.58       28.94      2.15 o 
  -9   2   5        9.87       10.75      1.78 o 
  -8  -3   6       43.47       50.39      2.35 o 
  -9  -2   6        6.79        4.58      1.75 o 
  -8  -2   6       30.58       38.28      2.14 o 
  -7  -2   6       31.03       30.39      1.84 o 
  -6  -2   6       41.32       27.98      2.14 o 
  -9  -1   6       64.60       63.44      2.73 o 
  -8  -1   6       43.64       47.33      2.23 o 
  -9   1   6       64.60       64.83      2.68 o 
  -8  -2   7       20.88       23.80      1.95 o 
  -7  -2   7       30.83       30.09      1.84 o 
  -9  -1   7       46.86       53.63      2.90 o 
  -8  -1   7        3.41        4.44      1.53 o 
  -8  -2   8       35.22       42.82      2.38 o 
  -9  -1   8       32.81       51.57      3.08 o 
  -8  -2   9        8.08        8.29      1.72 o 
  -1  -1 -19        1.47        3.60      1.73 o 
   1  -1 -19        2.14        4.14      1.69 o 
   1   0 -19        6.15        6.19      1.79 o 
  -1   1 -19        1.47        1.85      1.60 o 
   1   1 -19        2.14        6.87      1.75 o 
   0  -1 -18        0.01        0.00      1.58 o 
   2  -1 -18        2.17        2.44      1.56 o 
   0   0 -18        2.91        5.85      1.65 o 
   2   0 -18        7.43        5.09      1.69 o 
  -1   1 -18       16.71       17.03      1.87 o 
   0   1 -18        0.01        1.22      1.61 o 
   2   1 -18        2.17        3.93      1.71 o 
   0   2 -18       17.55       22.38      2.04 o 
   2   2 -18        3.09        7.78      1.84 o 
   1  -2 -17        6.24        5.82      1.58 o 
   1  -1 -17        2.11        4.14      1.45 o 
   3  -1 -17        1.60        2.34      1.49 o 
   1   0 -17        9.28       10.61      1.60 o 
   3   0 -17        7.21       10.75      1.68 o 
  -2   1 -17       45.24       47.83      2.24 o 
   1   1 -17        2.11        3.92      1.54 o 
   3   1 -17        1.60        3.65      1.61 o 
  -2   2 -17        4.45        4.08      1.62 o 
   0   2 -17       14.50       15.79      1.92 o 
   1   2 -17        6.24        6.88      1.78 o 
   3   2 -17        9.37        8.08      1.79 o 
   0   3 -17       11.41       15.69      1.85 o 
   1   3 -17        6.05        7.65      1.79 o 
   1  -2 -16       11.71       11.07      1.48 o 
   2  -2 -16        5.17        4.51      1.46 o 
  -1  -1 -16        2.29        5.05      1.41 o 
   1  -1 -16       13.12       14.05      1.53 o 
   2  -1 -16        7.12        6.45      1.42 o 
   4  -1 -16        1.68        3.22      1.35 o 
   2   0 -16       37.92       32.88      1.95 o 
   4   0 -16        0.76        1.03      1.42 o 
  -1   1 -16        2.29        2.95      1.33 o 
   1   1 -16       13.12       13.07      1.59 o 
   2   1 -16        7.12        7.31      1.51 o 
   4   1 -16        1.68        3.04      1.54 o 
  -1   2 -16        0.37        0.16      1.48 o 
   1   2 -16       11.71       15.04      1.79 o 
   2   2 -16        5.17        6.30      1.60 o 
   4   2 -16        8.18        7.80      1.84 o 
  -1   3 -16        5.22        2.96      1.53 o 
   1   3 -16        7.51       11.45      1.68 o 
   2   3 -16        5.83        8.86      1.71 o 
   0  -2 -15       50.34       49.27      2.04 o 
   0  -1 -15       18.37       22.53      1.62 o 
   2  -1 -15       23.71       25.55      1.69 o 
   3  -1 -15        9.39        9.10      1.38 o 
   5  -1 -15        0.26        0.00      1.41 o 
   3   0 -15       26.51       20.76      1.65 o 
   5   0 -15       10.44        8.33      1.60 o 
  -2   1 -15       11.72       11.77      1.49 o 
   0   1 -15       18.37       20.14      1.65 o 
   3   1 -15        9.39        9.66      1.56 o 
   5   1 -15        0.26        0.00      1.50 o 
  -2   2 -15        7.06        4.17      1.36 o 
   0   2 -15       50.34       53.45      2.21 o 
   2   2 -15        6.24        4.62      1.50 o 
   3   2 -15        8.43        9.05      1.66 o 
   5   2 -15       10.16        8.93      1.80 o 
  -2   3 -15       16.97       15.13      1.65 o 
   0   3 -15        1.91        1.03      1.29 o 
   2   3 -15        0.80        1.39      1.46 o 
   3   3 -15        7.80        7.84      1.72 o 
   1  -2 -14        1.59        0.61      1.12 o 
  -1  -1 -14       21.18       20.99      1.56 o 
   1  -1 -14       31.24       28.28      1.68 o 
   3  -1 -14       27.25       27.10      1.65 o 
   4  -1 -14        4.96        2.45      1.25 o 
   6  -1 -14       15.34       13.92      1.64 o 
   4   0 -14       41.64       35.28      1.90 o 
   6   0 -14        7.52        8.02      1.55 o 
  -1   1 -14       21.18       22.63      1.56 o 
   1   1 -14       31.24       30.67      1.70 o 
   4   1 -14        4.96        4.46      1.41 o 
   6   1 -14       15.34       13.11      1.75 o 
  -1   2 -14       57.09       55.03      2.11 o 
   1   2 -14        1.59        2.22      1.30 o 
   3   2 -14        1.72        3.06      1.45 o 
   4   2 -14       20.45       21.84      1.82 o 
   6   2 -14       16.50       15.36      1.93 o 
  -1   3 -14       13.56       13.78      1.50 o 
   1   3 -14        4.79        4.67      1.33 o 
   4   3 -14        9.33        8.98      1.67 o 
   0  -2 -13      111.43      105.68      2.39 o 
   2  -2 -13       17.09       15.69      1.33 o 
   0  -1 -13        6.47        6.37      1.15 o 
   2  -1 -13       36.23       34.28      1.63 o 
   4  -1 -13      109.03      102.90      2.58 o 
   5  -1 -13        2.36        1.63      1.32 o 
   5   0 -13       32.79       32.94      1.84 o 
   7   0 -13       17.19       15.83      1.84 o 
  -2   1 -13      156.30      143.23      2.84 o 
   0   1 -13        6.47        7.14      1.22 o 
   2   1 -13       36.23       32.21      1.74 o 
   5   1 -13        2.36        2.49      1.35 o 
   7   1 -13        9.66       10.44      1.82 o 
  -2   2 -13        7.99        8.49      1.30 o 
   0   2 -13      111.43      110.49      2.57 o 
   2   2 -13       17.09       17.77      1.61 o 
   5   2 -13        6.95        5.93      1.52 o 
  -2   3 -13        1.04        0.00      1.23 o 
   0   3 -13       13.03       13.71      1.42 o 
   2   3 -13        3.96        2.08      1.32 o 
   5   3 -13        8.90        9.83      1.71 o 
   1  -2 -12       57.65       53.40      1.79 o 
  -1  -1 -12       83.87       78.96      2.08 o 
   1  -1 -12       38.60       35.49      1.55 o 
   3  -1 -12      131.50      122.61      2.55 o 
   5  -1 -12       14.84       12.52      1.45 o 
   6  -1 -12        6.61        5.19      1.38 o 
  -2   0 -12       31.18       28.34      1.49 o 
   6   0 -12       32.64       30.59      1.83 o 
  -2   1 -12       10.62       10.53      1.18 o 
  -1   1 -12       83.87       80.96      2.11 o 
   1   1 -12       38.60       33.79      1.56 o 
   3   1 -12      131.50      119.40      2.67 o 
   6   1 -12        6.61        5.90      1.52 o 
  -2   2 -12      128.80      125.49      2.62 o 
  -1   2 -12        6.67        6.31      1.17 o 
   1   2 -12       57.65       52.47      1.89 o 
   3   2 -12        7.97        7.26      1.35 o 
  -2   3 -12        6.85        7.45      1.19 o 
  -1   3 -12        9.41        8.77      1.22 o 
   1   3 -12       34.52       32.12      1.71 o 
   3   3 -12       12.27        9.84      1.48 o 
   6   3 -12       34.77       36.08      2.27 o 
   3   4 -12       15.56       16.00      1.67 o 
   0  -2 -11       28.11       25.73      1.36 o 
   2  -2 -11      123.46      115.28      2.21 o 
  -1  -1 -11       14.78       15.75      1.24 o 
   0  -1 -11       60.93       58.34      1.74 o 
   2  -1 -11       91.43       80.51      1.91 o 
   4  -1 -11      116.70      106.89      2.36 o 
   7  -1 -11        1.01        2.34      1.33 o 
  -1   0 -11       67.25       67.74      1.84 o 
  -1   1 -11       14.78       14.06      1.21 o 
   0   1 -11       60.93       61.87      1.81 o 
   2   1 -11       91.43       83.24      2.11 o 
   4   1 -11      116.70      108.93      2.54 o 
  -1   2 -11      163.92      162.03      2.73 o 
   0   2 -11       28.11       25.28      1.38 o 
   2   2 -11      123.46      126.29      2.66 o 
   4   2 -11        2.93        1.66      1.24 o 
   7   2 -11       12.36       10.74      1.83 o 
  -1   3 -11       14.97       15.75      1.27 o 
   0   3 -11       31.33       32.85      1.50 o 
   2   3 -11       31.08       31.44      1.68 o 
   4   3 -11       16.09       16.99      1.64 o 
   4   4 -11       12.40       14.40      1.69 o 
   0  -2 -10      101.30       98.86      1.97 o 
   1  -2 -10       71.16       67.88      1.67 o 
   3  -2 -10      109.08      100.12      2.04 o 
   0  -1 -10       17.44       18.75      1.15 o 
   1  -1 -10       99.98       89.63      1.89 o 
   3  -1 -10       12.38       11.54      1.15 o 
   5  -1 -10       90.95       84.45      2.19 o 
  -2   0 -10       43.03       42.37      1.49 o 
   0   0 -10       90.03       84.93      1.86 o 
  -2   1 -10        7.01        6.98      1.01 o 
  -1   1 -10      163.06      187.33      2.73 o 
   0   1 -10       17.44       18.99      1.17 o 
   1   1 -10       99.98       91.25      1.98 o 
   3   1 -10       12.38       11.10      1.12 o 
   5   1 -10       90.95       84.80      2.36 o 
  -2   2 -10       72.65       69.30      1.83 o 
   0   2 -10      101.30      100.19      2.08 o 
   1   2 -10       71.16       67.39      1.81 o 
   3   2 -10      109.08      105.35      2.41 o 
   5   2 -10        3.80        2.29      1.32 o 
   0   3 -10       39.95       38.94      1.51 o 
   1   3 -10       42.72       41.72      1.63 o 
   3   3 -10       25.54       27.56      1.71 o 
   5   3 -10       16.79       13.52      1.67 o 
   3   4 -10       24.05       26.24      1.74 o 
   5   4 -10       28.07       28.92      1.99 o 
   1  -2  -9       48.15       45.46      1.34 o 
   2  -2  -9       22.69       22.98      1.11 o 
  -1  -1  -9       30.49       30.20      1.23 o 
   1  -1  -9       18.62       20.39      1.02 o 
   2  -1  -9       58.20       53.33      1.45 o 
   4  -1  -9       38.50       33.16      1.41 o 
   6  -1  -9       59.61       54.88      1.95 o 
  -1   0  -9      174.89      167.62      2.40 o 
   1   0  -9      498.30      483.35      3.84 o 
  -1   1  -9       30.49       32.10      1.27 o 
   0   1  -9      188.82      192.90      2.54 o 
   1   1  -9       18.62       20.61      1.12 o 
   2   1  -9       58.20       51.91      1.56 o 
   4   1  -9       38.50       32.94      1.51 o 
   6   1  -9       59.61       55.70      2.11 o 
  -1   2  -9      158.91      160.31      2.40 o 
   0   2  -9       55.26       73.00      1.71 o 
   1   2  -9       48.15       45.54      1.50 o 
   2   2  -9       22.69       24.21      1.30 o 
   4   2  -9       49.63       50.21      1.92 o 
   6   2  -9       38.43       35.15      1.95 o 
  -1   3  -9       26.30       26.54      1.27 o 
   0   3  -9       44.46       50.94      1.55 o 
   1   3  -9        6.35        5.89      0.96 o 
   2   3  -9        0.76        1.32      1.04 o 
   4   3  -9       64.34       64.92      2.20 o 
   6   3  -9       27.58       26.11      1.94 o 
   4   4  -9        4.40        5.66      1.47 o 
   6   4  -9       31.38       34.44      2.17 o 
   0  -2  -8       14.26       13.94      0.89 o 
   2  -2  -8        7.62        7.27      0.75 o 
   3  -2  -8       45.38       41.66      1.26 o 
   0  -1  -8       10.21       10.63      0.84 o 
   1  -1  -8      151.04      150.61      2.03 o 
   2  -1  -8       53.36       50.19      1.32 o 
   3  -1  -8       28.32       25.47      1.10 o 
   5  -1  -8       37.50       34.30      1.46 o 
   7  -1  -8       37.43       35.40      1.79 o 
  -2   0  -8       63.10       60.23      1.50 o 
   0   0  -8      672.20      655.16      4.18 o 
   2   0  -8       17.34       17.25      0.93 o 
  -2   1  -8       10.70        9.12      0.89 o 
   0   1  -8       10.21       10.47      0.84 o 
   1   1  -8      151.04      154.84      2.26 o 
   2   1  -8       53.36       51.68      1.47 o 
   3   1  -8       28.32       25.05      1.24 o 
   5   1  -8       37.50       33.78      1.59 o 
   7   1  -8       37.43       34.88      1.93 o 
  -2   2  -8      152.54      150.14      2.22 o 
   0   2  -8       14.26       13.85      0.92 o 
   2   2  -8        7.62        7.21      0.96 o 
   3   2  -8       45.38       45.41      1.61 o 
   5   2  -8        6.29        4.83      1.29 o 
   7   2  -8        5.12        4.04      1.51 o 
   0   3  -8       24.12       22.12      1.12 o 
   2   3  -8       12.26       13.90      1.16 o 
   3   3  -8        5.82        4.99      1.16 o 
   5   3  -8       91.05       91.36      2.58 o 
   7   3  -8       13.53       12.00      1.82 o 
   3   4  -8       85.77       88.10      2.32 o 
   5   4  -8        8.71        6.52      1.51 o 
   1  -2  -7        3.53        3.25      0.61 o 
   3  -2  -7       15.13       13.88      0.87 o 
  -1  -1  -7       70.78       74.95      1.48 o 
   1  -1  -7       40.17       41.99      1.10 o 
   2  -1  -7       19.13       16.84      0.85 o 
   3  -1  -7       59.98       56.27      1.35 o 
   4  -1  -7       19.33       17.12      1.06 o 
   6  -1  -7        8.32        6.40      1.18 o 
  -1   0  -7      212.59      201.24      2.29 o 
   1   0  -7      619.54      619.70      3.82 o 
   3   0  -7        0.38        1.02      0.76 o 
  -1   1  -7       70.78       76.38      1.49 o 
   1   1  -7       40.17       43.23      1.25 o 
   2   1  -7       19.13       18.52      1.01 o 
   3   1  -7       59.98       55.76      1.55 o 
   4   1  -7       19.33       17.91      1.18 o 
   6   1  -7        8.32        6.60      1.27 o 
   8   1  -7        0.81        0.51      1.45 o 
  -1   2  -7        7.31        5.82      0.78 o 
   1   2  -7        3.53        3.46      0.74 o 
   2   2  -7       33.61       34.16      1.28 o 
   3   2  -7       15.13       15.78      1.15 o 
   4   2  -7        9.84        8.87      1.16 o 
   6   2  -7       20.03       21.00      1.62 o 
   8   2  -7        5.72        3.37      1.60 o 
  -1   3  -7       45.68       45.65      1.29 o 
   1   3  -7        4.85        4.31      0.87 o 
   2   3  -7       49.40       54.33      1.65 o 
   3   3  -7       22.80       21.93      1.35 o 
   4   3  -7       46.44       45.66      1.88 o 
   6   3  -7        7.17        6.42      1.49 o 
   8   3  -7        1.98        0.00      1.73 o 
   4   4  -7       40.00       37.86      1.86 o 
   6   4  -7       10.34        9.73      1.68 o 
   2  -2  -6       15.58       15.09      0.69 o 
   0  -1  -6        6.60        6.58      0.66 o 
   2  -1  -6       49.54       47.22      1.10 o 
   4  -1  -6       65.02       60.74      1.46 o 
   5  -1  -6       65.24       65.79      1.67 o 
   7  -1  -6       82.27       79.70      2.20 o 
   0   0  -6      172.83      177.73      1.93 o 
   2   0  -6      115.56      113.86      1.70 o 
   4   0  -6       53.83       51.70      1.45 o 
  -2   1  -6       14.60       15.08      0.83 o 
  -1   1  -6       87.61       85.09      1.43 o 
   0   1  -6        6.60        6.81      0.67 o 
   2   1  -6       49.54       47.94      1.26 o 
   3   1  -6      188.80      196.37      2.50 o 
   4   1  -6       65.02       64.46      1.69 o 
   5   1  -6       65.24       60.56      1.83 o 
   7   1  -6       82.27       79.37      2.39 o 
   9   1  -6       19.32       18.48      1.93 o 
  -2   2  -6        8.15        8.43      0.53 o 
   0   2  -6       45.78       48.26      1.19 o 
   2   2  -6       15.58       15.10      0.94 o 
   4   2  -6        2.03        2.06      0.98 o 
   5   2  -6       26.02       26.41      1.55 o 
   7   2  -6        9.24        8.24      1.58 o 
   9   2  -6        2.10        3.24      1.69 o 
   0   3  -6       16.48       17.97      0.93 o 
   2   3  -6       24.08       23.51      1.20 o 
   4   3  -6        2.64        1.63      1.13 o 
   5   3  -6       11.70        9.10      1.49 o 
   7   3  -6       13.15       14.61      1.76 o 
   4   4  -6        7.57        5.34      1.35 o 
   5   4  -6       14.58       15.11      1.56 o 
   7   4  -6       16.49       14.87      1.93 o 
   1  -2  -5       19.73       19.78      0.67 o 
   3  -2  -5       13.13       11.86      0.64 o 
   0  -1  -5      110.90      108.58      1.40 o 
   1  -1  -5       89.67       89.03      1.22 o 
   3  -1  -5       52.61       48.07      1.13 o 
   5  -1  -5       86.30       83.94      1.80 o 
   6  -1  -5       13.61       12.48      1.26 o 
   8  -1  -5        7.57        7.20      1.40 o 
  -1   0  -5      209.18      216.57      2.04 o 
   1   0  -5      145.93      135.14      1.58 o 
   3   0  -5        9.97        9.28      0.82 o 
   5   0  -5      143.49      140.09      2.35 o 
  -1   1  -5      130.98      134.49      1.60 o 
   0   1  -5      110.90      109.04      1.48 o 
   1   1  -5       89.67       95.59      1.48 o 
   3   1  -5       52.61       48.19      1.32 o 
   5   1  -5       86.30       83.34      2.01 o 
   6   1  -5       13.61       12.72      1.36 o 
   8   1  -5        7.57        5.47      1.48 o 
  -2   2  -5       35.95       34.97      0.96 o 
  -1   2  -5       53.30       51.41      1.08 o 
   0   2  -5       65.00       71.92      1.27 o 
   1   2  -5       19.73       22.05      0.89 o 
   3   2  -5       13.13       12.26      0.95 o 
   4   2  -5       86.70      107.67      2.20 o 
   6   2  -5       11.47       10.13      1.39 o 
   8   2  -5        0.18        0.00      1.47 o 
   1   3  -5        6.02        7.15      0.80 o 
   3   3  -5       12.14       12.52      1.09 o 
   5   3  -5        6.58        7.05      1.25 o 
   6   3  -5       49.01       48.18      2.08 o 
   8   3  -5        7.89        5.72      1.81 o 
   6   4  -5       11.15       13.32      1.65 o 
   2  -2  -4        2.72        2.98      0.40 o 
   0  -1  -4       25.55       25.29      0.73 o 
   1  -1  -4      113.43      114.44      1.22 o 
   2  -1  -4      153.61      147.85      1.49 o 
   4  -1  -4       43.47       42.09      1.15 o 
   6  -1  -4       14.58       12.04      1.17 o 
   7  -1  -4       20.85       18.80      1.46 o 
   0   0  -4      743.22      733.68      3.07 o 
   2   0  -4      415.35      397.37      2.63 o 
   4   0  -4      128.36      124.76      1.94 o 
  -1   1  -4      118.95      112.42      1.35 o 
   0   1  -4       25.55       26.27      0.82 o 
   1   1  -4      113.43      122.17      1.54 o 
   2   1  -4      153.61      155.77      1.87 o 
   4   1  -4       43.47       41.30      1.34 o 
   7   1  -4       20.85       18.74      1.55 o 
   9   1  -4       22.93       20.75      1.94 o 
  -1   2  -4       61.43       65.85      1.07 o 
   0   2  -4       16.67       16.90      0.68 o 
   1   2  -4       21.02       20.42      0.82 o 
   2   2  -4        2.72        3.40      0.70 o 
   4   2  -4       34.86       30.43      1.33 o 
   6   2  -4       10.77       12.10      1.39 o 
   7   2  -4       45.95       43.57      2.05 o 
   9   2  -4       29.83       26.16      2.12 o 
   0   3  -4       96.22       99.97      1.44 o 
   2   3  -4       41.11       42.69      1.31 o 
   4   3  -4        7.79        6.62      1.14 o 
   4   4  -4       19.69       18.26      1.39 o 
   7   4  -4       14.79       16.90      1.83 o 
   3  -2  -3       67.07       63.06      0.97 o 
   0  -1  -3      339.36      317.79      1.75 o 
   2  -1  -3      371.97      356.51      2.06 o 
   3  -1  -3       72.50       70.43      1.17 o 
   5  -1  -3       72.04       69.15      1.58 o 
   8  -1  -3       90.59       82.14      2.41 o 
  -1   0  -3     1029.05     1039.54      3.45 o 
   1   0  -3     1659.81     1587.21      4.13 o 
   3   0  -3      274.07      270.42      2.35 o 
   5   0  -3       52.71       48.43      1.44 o 
  -1   1  -3      246.42      254.36      1.73 o 
   0   1  -3      339.36      325.40      1.93 o 
   1   1  -3       22.43       23.35      0.82 o 
   2   1  -3      371.97      373.92      2.67 o 
   3   1  -3       72.50       71.19      1.42 o 
   5   1  -3       72.04       69.20      1.79 o 
   8   1  -3       90.59       86.90      2.60 o 
  -1   2  -3      100.87      102.96      1.14 o 
   0   2  -3      155.35      172.89      1.54 o 
   1   2  -3        0.87        0.98      0.52 o 
   2   2  -3      113.83      115.35      1.70 o 
   3   2  -3       67.07       65.88      1.51 o 
   5   2  -3       30.68       26.95      1.44 o 
   8   2  -3       45.03       44.53      2.19 o 
   1   3  -3      168.72      181.01      2.01 o 
   3   3  -3        7.05        6.50      0.91 o 
   5   3  -3       12.76       12.29      1.34 o 
   8   3  -3        6.99        6.27      1.72 o 
   5   4  -3       24.69       22.93      1.60 o 
   2  -1  -2      514.97      500.43      2.21 o 
   3  -1  -2       19.25       16.87      0.65 o 
   4  -1  -2       43.84       42.88      1.10 o 
   6  -1  -2       45.70       41.75      1.52 o 
   2   0  -2      791.14      780.46      3.19 o 
   4   0  -2      221.61      217.71      2.38 o 
   6   0  -2      128.13      121.22      2.30 o 
   1   1  -2      323.68      339.52      2.06 o 
   2   1  -2      514.97      515.23      2.95 o 
   3   1  -2       19.25       17.07      0.85 o 
   4   1  -2       43.84       43.46      1.30 o 
   6   1  -2       45.70       42.47      1.65 o 
   9   1  -2       14.79       16.48      1.81 o 
   0   2  -2      193.41      195.57      1.45 o 
   1   2  -2      250.98      271.69      2.08 o 
   2   2  -2       39.98       42.03      1.07 o 
   4   2  -2       52.87       50.24      1.48 o 
   6   2  -2       39.04       37.70      1.74 o 
   9   2  -2        9.51        7.28      1.78 o 
   1   3  -2        7.51        6.87      0.64 o 
   2   3  -2      156.39      158.15      2.08 o 
   4   3  -2       12.92       12.68      1.15 o 
   6   3  -2       31.27       30.04      1.74 o 
   4   4  -2       29.47       27.90      1.46 o 
   6   4  -2       19.70       16.68      1.65 o 
   3  -2  -1       44.90       41.64      0.74 o 
   3  -1  -1       97.55       99.57      1.28 o 
   5  -1  -1       77.41       78.54      1.62 o 
   7  -1  -1       13.10       10.15      1.32 o 
   3   0  -1      496.39      504.79      3.03 o 
   5   0  -1      256.20      243.00      2.81 o 
   7   0  -1       79.37       69.97      2.05 o 
   1   1  -1      733.99      738.46      2.73 o 
   2   1  -1      575.12      560.03      2.98 o 
   3   1  -1       97.55      103.03      1.60 o 
   5   1  -1       77.41       77.49      1.82 o 
   7   1  -1       13.10       12.00      1.42 o 
   1   2  -1       61.26       63.49      1.02 o 
   2   2  -1      139.67      143.11      1.73 o 
   3   2  -1       44.90       43.72      1.23 o 
   5   2  -1       77.66       77.47      1.98 o 
   7   2  -1       39.89       38.82      1.93 o 
   1   3  -1       43.37       42.77      0.99 o 
   2   3  -1       51.56       49.18      1.22 o 
   3   3  -1       47.32       47.99      1.41 o 
   5   3  -1       17.56       17.36      1.38 o 
   7   3  -1       17.80       18.17      1.73 o 
   5   4  -1        9.01        5.32      1.21 o 
   7   4  -1        4.75        4.94      1.53 o 
   3  -2   0       86.68       83.61      1.01 o 
   3  -1   0      141.50      138.26      1.48 o 
   4  -1   0       56.08       61.03      1.26 o 
   6  -1   0       17.05       15.25      1.13 o 
   8  -1   0        0.75        0.00      1.19 o 
   2   0   0      150.35      155.83      1.43 o 
   4   0   0      141.51      153.98      1.99 o 
   6   0   0      388.21      390.44      3.91 o 
   8   0   0       33.15       34.24      1.78 o 
   1   1   0      391.12      369.72      1.88 o 
   3   1   0      141.50      139.82      1.81 o 
   4   1   0       56.08       59.40      1.45 o 
   6   1   0       17.05       16.01      1.28 o 
   8   1   0        0.75        0.00      1.31 o 
   1   2   0       20.26       19.64      0.64 o 
   2   2   0       48.15       45.53      1.08 o 
   3   2   0       86.68       86.74      1.62 o 
   4   2   0       34.31       34.13      1.29 o 
   6   2   0       77.05       76.24      2.20 o 
   8   2   0       13.38       11.33      1.62 o 
   1   3   0       57.34       55.72      1.05 o 
   3   3   0       42.46       41.59      1.34 o 
   4   3   0       52.66       54.12      1.68 o 
   6   3   0       22.66       22.97      1.61 o 
   8   3   0       23.27       24.32      2.03 o 
   6   4   0        4.00        3.16      1.29 o 
   4  -2   1       81.99       82.80      1.31 o 
   2  -1   1      316.57      341.60      1.83 o 
   4  -1   1       79.07       81.21      1.45 o 
   5  -1   1       13.78       14.41      0.95 o 
   7  -1   1       18.20       17.43      1.38 o 
   9  -1   1        5.13        4.62      1.46 o 
   5   0   1      199.29      200.45      2.59 o 
   7   0   1       67.41       60.12      1.98 o 
   9   0   1        4.71        5.46      1.43 o 
   2   1   1      316.57      349.91      2.40 o 
   4   1   1       79.07       79.49      1.64 o 
   5   1   1       13.78       13.79      1.07 o 
   7   1   1       18.20       17.40      1.50 o 
   9   1   1        5.13        4.23      1.47 o 
   2   2   1       65.87       66.99      1.25 o 
   4   2   1       81.99       82.16      1.78 o 
   5   2   1       57.99       55.23      1.74 o 
   7   2   1        4.36        3.21      1.33 o 
   9   2   1       19.31       18.24      1.95 o 
   2   3   1      174.63      179.51      2.08 o 
   4   3   1       58.84       59.66      1.70 o 
   5   3   1       31.74       31.15      1.58 o 
   7   3   1        3.17        3.58      1.44 o 
   5   4   1       15.17       13.64      1.44 o 
   7   4   1        4.85        5.45      1.60 o 
   3  -2   2       46.24       44.74      0.91 o 
   3  -1   2        9.95       11.55      0.65 o 
   5  -1   2       63.65       65.42      1.59 o 
   6  -1   2       13.65       15.17      1.21 o 
   8  -1   2        0.80        0.00      1.12 o 
   6   0   2       47.62       44.66      1.62 o 
   8   0   2       27.45       29.88      1.76 o 
   1   1   2      664.41      659.58      2.68 o 
   3   1   2        9.95       10.18      0.78 o 
   5   1   2       63.65       62.11      1.70 o 
   6   1   2       13.65       13.94      1.29 o 
   8   1   2        0.80        0.00      1.30 o 
   1   2   2       43.82       45.75      0.89 o 
   3   2   2       46.24       44.90      1.29 o 
   5   2   2       24.28       25.97      1.39 o 
   6   2   2       17.41       16.87      1.45 o 
   8   2   2       24.43       24.04      1.90 o 
   1   3   2       27.71       29.14      0.82 o 
   3   3   2      130.64      131.61      2.12 o 
   5   3   2       15.18       14.54      1.34 o 
   6   3   2        3.33        2.31      1.23 o 
   8   3   2       27.15       29.36      2.08 o 
   6   4   2        4.41        4.25      1.34 o 
   2  -2   3       57.32       59.28      0.95 o 
   4  -2   3      245.90      256.13      2.41 o 
   2  -1   3      406.16      405.97      2.38 o 
   4  -1   3       64.35       67.81      1.42 o 
   6  -1   3      111.59      117.92      2.34 o 
   7  -1   3        9.52       11.33      1.31 o 
   9  -1   3        5.66        4.91      1.45 o 
   1   0   3     1039.56     1048.29      3.43 o 
   7   0   3       93.33      100.26      2.49 o 
   9   0   3        7.61        8.89      1.50 o 
   2   1   3      406.16      415.29      2.76 o 
   4   1   3       64.35       69.33      1.64 o 
   6   1   3      111.59      114.44      2.46 o 
   7   1   3        9.52       11.38      1.40 o 
   9   1   3        5.66        5.83      1.57 o 
   0   2   3      154.43      167.18      1.30 o 
   2   2   3       57.32       63.31      1.27 o 
   4   2   3      245.90      260.44      3.08 o 
   6   2   3       56.35       57.09      2.03 o 
   7   2   3       22.75       23.24      1.73 o 
   9   2   3        0.84        0.00      1.62 o 
   2   3   3       62.70       65.79      1.41 o 
   4   3   3       16.82       18.24      1.25 o 
   7   3   3       18.16       18.65      1.72 o 
   7   4   3        0.41        1.05      1.45 o 
   3  -2   4        1.99        2.11      0.57 o 
   3  -1   4      215.76      220.40      2.17 o 
   5  -1   4       12.84       12.96      1.01 o 
   7  -1   4       12.08       28.84      1.64 o 
   8  -1   4        0.36        2.20      1.27 o 
   8   0   4        5.97        6.58      1.42 o 
   1   1   4      120.78      115.31      1.43 o 
   3   1   4      215.76      225.35      2.45 o 
   5   1   4       12.84       12.70      1.10 o 
   7   1   4       12.08       25.84      1.68 o 
   8   1   4        0.36        1.81      1.39 o 
   0   2   4       16.10       16.42      0.60 o 
   1   2   4       60.49       64.87      1.12 o 
   3   2   4        1.99        1.95      0.75 o 
   5   2   4       92.40       96.35      2.24 o 
   8   2   4       23.58       26.28      2.00 o 
   1   3   4       20.88       22.15      0.84 o 
   3   3   4        9.35       10.33      0.96 o 
   5   3   4       50.46       49.88      1.91 o 
   8   3   4       27.79       26.93      2.16 o 
   5   4   4       39.36       39.84      1.80 o 
   4  -2   5       33.75       33.39      1.13 o 
   2  -1   5       30.09       28.48      0.88 o 
   4  -1   5       24.86       29.02      1.13 o 
   6  -1   5       80.53       87.02      2.16 o 
   8  -1   5       51.22       55.92      2.11 o 
   9  -1   5        1.14        0.00      1.35 o 
   9   0   5       19.45       19.62      1.78 o 
   1   1   5      131.92      141.89      1.69 o 
   2   1   5       30.09       29.50      1.00 o 
   4   1   5       24.86       28.96      1.23 o 
   6   1   5       80.53       80.39      2.22 o 
   8   1   5       51.22       54.98      2.28 o 
   9   1   5        1.14        0.58      1.57 o 
   1   2   5       52.14       50.44      1.10 o 
   2   2   5       36.70       36.77      1.10 o 
   4   2   5       33.75       34.43      1.41 o 
   6   2   5       62.60       67.63      2.20 o 
   9   2   5       11.16       11.97      2.03 o 
   1   3   5       23.60       26.21      0.94 o 
   2   3   5        6.73        6.57      0.84 o 
   4   3   5       79.81       85.41      2.10 o 
   6   3   5        1.02        0.00      1.23 o 
   6   4   5        4.55        5.26      1.38 o 
   3  -2   6       18.17       15.91      0.95 o 
   5  -2   6       43.75       44.47      1.49 o 
   3  -1   6       63.43       62.46      1.42 o 
   5  -1   6       14.19       14.64      1.12 o 
   7  -1   6       91.01      105.06      2.60 o 
   9  -1   6       23.88       26.79      1.94 o 
   2   0   6       79.70       73.98      1.43 o 
   1   1   6       89.91       90.97      1.47 o 
   2   1   6       14.62       15.13      0.85 o 
   3   1   6       63.43       61.65      1.47 o 
   5   1   6       14.19       14.52      1.24 o 
   7   1   6       91.01      100.26      2.71 o 
   9   1   6       23.88       25.93      2.09 o 
   0   2   6       44.52       47.73      1.06 o 
   2   2   6        8.71        8.38      0.76 o 
   3   2   6       18.17       16.49      1.05 o 
   5   2   6       43.75       45.20      1.77 o 
   7   2   6        2.45        5.19      1.47 o 
   2   3   6        4.26        3.61      0.84 o 
   3   3   6       13.39       13.84      1.18 o 
   5   3   6       23.74       24.25      1.59 o 
   7   3   6        5.41        4.53      1.54 o 
   5   4   6       16.14       17.62      1.55 o 
   7   4   6        0.20        0.00      1.58 o 
   3  -2   7      135.46      145.66      2.19 o 
   4  -2   7       93.63       85.77      1.87 o 
   3  -1   7       81.97       84.01      1.69 o 
   4  -1   7       30.08       29.18      1.27 o 
   6  -1   7      114.94      117.99      2.58 o 
   8  -1   7       48.14       53.95      2.25 o 
   3   0   7       25.65       28.40      1.13 o 
   3   1   7       81.97       88.47      1.81 o 
   4   1   7       30.08       30.72      1.34 o 
   6   1   7      114.94      115.56      2.68 o 
   8   1   7       48.14       53.26      2.38 o 
   1   2   7        7.53        6.56      0.76 o 
   3   2   7      135.46      138.36      2.29 o 
   4   2   7       93.63       87.54      2.06 o 
   6   2   7       12.66       13.34      1.44 o 
   8   2   7        6.99        7.03      1.71 o 
   1   3   7       45.81       45.20      1.26 o 
   3   3   7       12.78       15.56      1.25 o 
   4   3   7       45.21       46.84      1.80 o 
   6   3   7        2.66        4.55      1.45 o 
   8   3   7        2.89        3.75      1.80 o 
   6   4   7        7.02        8.35      1.51 o 
   4  -2   8       49.09       49.72      1.65 o 
   5  -2   8       16.24       17.25      1.30 o 
   4  -1   8       30.99       34.91      1.43 o 
   5  -1   8       11.47       12.92      1.17 o 
   7  -1   8       94.11      100.65      2.73 o 
   2   0   8       65.25       62.75      1.51 o 
   4   0   8        2.89        8.94      1.04 o 
   2   1   8       10.93       10.36      0.93 o 
   4   1   8       30.99       33.97      1.43 o 
   5   1   8       11.47       16.92      1.35 o 
   7   1   8       94.11      103.10      2.84 o 
   2   2   8      152.29      162.81      2.41 o 
   4   2   8       49.09       49.30      1.74 o 
   5   2   8       16.24       17.53      1.47 o 
   7   2   8       50.90       53.60      2.38 o 
   2   3   8       32.78       33.31      1.31 o 
   4   3   8       43.10       44.84      1.81 o 
   5   3   8       10.21       10.06      1.45 o 
   7   3   8       13.14       15.48      1.84 o 
   3  -2   9       52.45       52.74      1.65 o 
   5  -2   9       44.85       45.96      1.70 o 
   3  -1   9       10.69       13.23      1.08 o 
   5  -1   9       30.49       27.44      1.51 o 
   6  -1   9      105.63      105.36      2.57 o 
   8  -1   9       19.92       26.84      2.02 o 
   3   0   9        1.48        2.05      0.88 o 
   5   0   9      114.84      132.28      2.62 o 
   3   1   9       10.69       12.15      1.11 o 
   5   1   9       30.49       32.21      1.67 o 
   6   1   9      105.63      103.07      2.68 o 
   8   1   9       19.92       23.56      1.98 o 
   1   2   9      158.41      168.21      2.46 o 
   3   2   9       52.45       49.96      1.66 o 
   5   2   9       44.85       45.20      1.88 o 
   6   2   9       27.94       28.51      1.83 o 
   8   2   9        3.17        1.10      1.77 o 
   1   3   9       26.37       28.03      1.26 o 
   3   3   9       39.93       39.20      1.62 o 
   5   3   9       57.09       59.02      2.17 o 
   6   3   9        3.00        3.78      1.55 o 
   6   4   9       13.00       13.57      1.68 o 
   4  -2  10       66.70       65.69      1.99 o 
   4  -1  10       36.25       35.16      1.57 o 
   6  -1  10       14.57       14.13      1.45 o 
   7  -1  10       13.23       18.21      1.72 o 
   4   0  10       93.54       94.99      2.27 o 
   6   0  10       25.51       25.41      1.64 o 
   2   1  10        7.11        8.12      1.01 o 
   4   1  10       36.25       35.15      1.61 o 
   6   1  10       14.57       13.84      1.50 o 
   7   1  10       13.23       17.34      1.80 o 
   2   2  10       71.92       70.94      1.89 o 
   4   2  10       66.70       62.97      2.01 o 
   6   2  10       22.35       23.52      1.84 o 
   7   2  10        3.07        6.81      1.74 o 
   2   3  10        8.19        8.83      1.12 o 
   4   3  10       86.80       85.13      2.38 o 
   6   3  10        5.13        5.93      1.60 o 
   7   3  10        4.25        5.68      1.75 o 
   3  -2  11       27.68       27.21      1.48 o 
   5  -2  11       17.64       17.73      1.48 o 
   3  -1  11       24.84       24.51      1.47 o 
   5  -1  11        7.93        7.68      1.27 o 
   7  -1  11        3.60        3.42      1.52 o 
   8  -1  11       15.10       20.00      2.02 o 
   3   0  11       48.91       50.71      1.80 o 
   5   0  11       43.14       43.30      1.85 o 
   7   0  11        5.73        8.97      1.63 o 
   3   1  11       24.84       24.25      1.46 o 
   5   1  11        7.93        7.07      1.32 o 
   7   1  11        3.60        5.04      1.55 o 
   8   1  11       15.10       16.75      2.04 o 
   1   2  11      163.04      172.27      2.77 o 
   3   2  11       27.68       27.56      1.56 o 
   5   2  11       17.64       16.10      1.55 o 
   7   2  11       24.24       26.16      2.18 o 
   3   3  11       53.45       50.20      1.82 o 
   5   3  11       20.56       21.74      1.79 o 
   4  -2  12       13.20       14.13      1.45 o 
   6  -2  12       13.91       12.07      1.65 o 
   4  -1  12        3.21        3.85      1.26 o 
   6  -1  12        7.07        9.27      1.48 o 
   4   0  12      104.23       99.51      2.50 o 
   6   0  12       34.50       35.66      1.95 o 
   2   1  12       10.70       11.70      1.27 o 
   4   1  12        3.21        3.25      1.25 o 
   6   1  12        7.07        5.34      1.49 o 
   1   2  12        6.80        6.87      1.15 o 
   2   2  12      128.30      128.81      2.63 o 
   4   2  12       13.20       12.61      1.41 o 
   6   2  12       13.91       15.87      1.77 o 
   2   3  12        6.93        7.99      1.21 o 
   4   3  12       38.66       39.53      1.91 o 
   6   3  12        5.61        8.91      1.78 o 
   3  -2  13       37.51       35.15      1.77 o 
   5  -2  13        6.78        6.80      1.49 o 
   3  -1  13       26.47       27.58      1.63 o 
   5  -1  13        3.07        4.18      1.39 o 
   7  -1  13        0.48        1.27      1.46 o 
   3   0  13       99.51      104.24      2.60 o 
   5   0  13       17.32       16.45      1.55 o 
   7   0  13       10.39       14.02      1.84 o 
   2   1  13      155.61      159.04      3.04 o 
   3   1  13       26.47       27.97      1.67 o 
   5   1  13        3.07        2.23      1.36 o 
   7   1  13        0.48        1.03      1.51 o 
   2   2  13        7.77        7.36      1.29 o 
   3   2  13       37.51       39.33      1.90 o 
   5   2  13        6.78        6.59      1.53 o 
   2   3  13        0.94        1.07      1.15 o 
   3   3  13       13.70       12.57      1.40 o 
   5   3  13       25.19       25.07      2.00 o 
   3  -2  14        5.60       10.22      1.42 o 
   4  -2  14        8.64        8.30      1.54 o 
   6  -2  14        1.41        0.65      1.33 o 
   3  -1  14        7.40       14.85      1.46 o 
   4  -1  14        2.46        2.85      1.39 o 
   6  -1  14        5.02        3.62      1.60 o 
   4   0  14       19.63       18.04      1.61 o 
   6   0  14       16.93       18.24      1.83 o 
   3   1  14        7.40        8.82      1.45 o 
   4   1  14        2.46        4.55      1.45 o 
   6   1  14        5.02        3.44      1.58 o 
   1   2  14       56.65       57.36      2.04 o 
   3   2  14        5.60        7.60      1.47 o 
   4   2  14        8.64        8.68      1.56 o 
   6   2  14        1.41        2.11      1.58 o 
   3   3  14        0.28        0.00      1.27 o 
   4   3  14       12.55       11.24      1.60 o 
   4  -2  15       12.36       14.51      1.75 o 
   5  -2  15        7.86        7.87      1.71 o 
   4  -1  15       34.33       37.19      2.08 o 
   5  -1  15        0.60        0.00      1.50 o 
   5   0  15        0.90        1.08      1.45 o 
   2   1  15       12.39       15.34      1.60 o 
   4   1  15       34.33       36.16      2.10 o 
   5   1  15        0.60        1.49      1.48 o 
   2   2  15        6.89        4.95      1.41 o 
   4   2  15       12.36       11.90      1.67 o 
   5   2  15        7.86        7.22      1.73 o 
   2   3  15       16.90       18.50      1.68 o 
   4   3  15        0.02        0.17      1.41 o 
   3  -2  16       14.93       15.57      1.66 o 
   3  -1  16       28.33       30.26      1.97 o 
   5  -1  16        4.38        9.14      1.73 o 
   3   1  16       28.33       31.40      2.03 o 
   5   1  16        4.38        6.07      1.71 o 
   1   2  16        0.35        0.00      1.33 o 
   3   2  16       14.93       15.67      1.80 o 
   3   3  16       10.61       11.28      1.66 o 
   4  -1  17       19.82       23.56      2.05 o 
   2   1  17       45.66       53.16      2.39 o 
   4   1  17       19.82       23.15      2.06 o 
   2   2  17        4.52        4.18      1.52 o 
   3  -1  18        8.20        8.96      1.85 o 
   3   1  18        8.20       12.73      1.84 o 
   1   2  18       18.75       22.02      1.98 o 
   0  -1 -10       60.76       64.57      2.17 o 
   0   0 -10      313.59      315.72      5.09 o 
  -1  -1  -9      106.19      112.10      2.29 o 
   0  -1  -9      776.99      803.53      6.40 o 
   1   0  -9     1735.64     1848.05     11.96 o 
  -1  -1  -8      458.83      445.59      3.96 o 
  -1  -1  -7      246.53      261.99      2.72 o 
   1   0  -7     2157.93     2285.88     11.81 o 
   1   1  -7      139.91      155.10      3.70 o 
   2   1  -7       66.62       65.76      2.69 o 
  -1  -1  -6      305.17      282.06      2.41 o 
   2   1  -6      172.55      185.01      3.98 o 
   3   1  -6      657.61      732.58      8.28 o 
   1   0  -5      508.29      507.93      4.94 o 
   2   1  -5      135.05      144.00      3.37 o 
   2   2  -5      201.10      217.00      4.57 o 
  -3  -2  -4        6.14        5.75      0.78 o 
   2   1  -4      535.03      557.56      6.06 o 
   2   2  -4        9.47        9.79      1.45 o 
   3   2  -4      429.25      440.53      6.47 o 
  -3  -2  -3      504.23      513.58      4.50 o 
   1   0  -3     5781.30     5659.05     13.50 o 
   2   1  -3     1295.60     1316.17      8.67 o 
   2   2  -3      396.48      404.63      5.52 o 
   3   2  -3      233.60      232.49      4.57 o 
   2   3  -3      241.18      250.27      5.15 o 
  -4  -2  -2      195.14      199.09      3.72 o 
  -3  -2  -2      160.51      156.09      2.76 o 
   2   1  -2     1793.70     1828.09      9.56 o 
   2   2  -2      139.27      144.25      3.20 o 
   3   2  -2      749.76      775.07      7.71 o 
   2   3  -2      544.73      548.95      6.92 o 
   3   3  -2      516.60      510.98      7.06 o 
  -5  -2  -1      206.00      192.97      4.26 o 
  -4  -2  -1      290.77      283.85      4.49 o 
  -2  -1  -1     1118.94     1146.75      5.94 o 
   1   1  -1     2556.59     2560.69      9.00 o 
   2   2  -1      486.48      488.46      5.29 o 
   2   3  -1      179.58      177.80      3.83 o 
   3   3  -1      164.81      165.95      3.97 o 
  -4  -2   0      122.01      120.13      3.18 o 
  -2  -1   0     1396.30     1417.88      7.21 o 
   1   1   0     1362.32     1323.48      5.65 o 
   2   2   0      167.73      155.76      2.82 o 
   2   3   0      167.63      143.41      3.28 o 
   3   3   0      147.90      141.38      3.46 o 
  -4  -2   1      201.11      179.25      4.51 o 
  -3  -1   1      342.01      366.44      4.72 o 
  -2  -1   1     2010.12     1975.37      9.16 o 
   1   1   1      750.81      712.63      3.45 o 
   2   2   1      229.43      218.64      3.06 o 
   2   3   1      608.26      600.15      6.00 o 
  -4  -2   2      183.35      185.22      4.24 o 
  -4  -1   2      152.83      156.01      3.75 o 
  -3  -1   2      158.68      157.24      3.50 o 
  -2  -1   2     1798.21     1843.81      9.52 o 
  -4  -1   3      361.78      361.65      5.77 o 
  -3  -1   3      255.08      259.60      4.38 o 
  -2  -1   3     1276.26     1309.51      8.59 o 
  -1   0   3     5739.30     5546.65     13.37 o 
  -4  -1   4      151.57      158.09      4.04 o 
  -3  -1   4     1091.10     1132.58      9.34 o 
  -2   0   4     1428.99     1447.06      8.87 o 
   0   1   4       87.95       85.16      1.24 o 
  -3  -1   5      182.42      179.36      4.06 o 
  -3   0   5       35.71       34.02      1.97 o 
  -1   0   5      511.75      491.82      4.84 o 
  -3  -1   6      653.38      723.40      8.23 o 
  -2   0   6      406.46      438.30      5.47 o 
  -1   1   6      425.60      424.38      4.38 o 
   0   2   6      155.08      147.79      1.85 o 
  -3   0   7        0.78        3.68      1.43 o 
  -2   1   7       66.82       66.85      2.30 o 
  -1   1   7      140.56      145.85      2.81 o 
  -2   0   8       57.23       66.62      2.64 o 
  -3   1   8       99.14       95.20      3.28 o 
  -2   1   8      187.41      191.97      3.86 o 
  -1   1   8      534.85      540.56      5.56 o 
  -2   1   9      200.65      192.34      4.07 o 
  -2   1  10      310.11      301.42      5.34 o 
   1  -1  -8      151.04      146.38      3.77 o 
   1  -1  -7       40.17       41.12      2.11 o 
   2  -1  -7       19.13       17.77      1.62 o 
   3   0  -7        0.38        0.00      1.17 o 
  -1  -2  -6      135.23      141.80      3.40 o 
   0  -2  -6       45.78       48.08      2.21 o 
   0  -1  -6        6.60        7.84      1.17 o 
   2  -1  -6       49.54       47.39      2.18 o 
   2   0  -6      115.56      119.89      2.89 o 
   4   0  -6       53.83       53.74      2.30 o 
  -1  -3  -5       24.54       29.22      1.90 o 
  -1  -2  -5       53.30       51.21      2.05 o 
   0  -2  -5       65.00       71.11      2.46 o 
   0  -1  -5      110.90      107.25      2.68 o 
   1  -1  -5       89.67       86.51      2.45 o 
   3   0  -5        9.97        8.61      1.14 o 
  -1  -3  -4       21.64       20.97      1.67 o 
  -1  -2  -4       61.43       65.33      2.08 o 
   0  -2  -4       16.67       15.90      1.33 o 
   0  -1  -4       25.55       25.79      1.41 o 
   1  -1  -4      113.43      108.23      2.53 o 
   2   0  -4      415.35      399.45      4.27 o 
   4   1  -4       43.47       43.93      1.48 o 
  -1  -2  -3      100.87      101.27      2.32 o 
   0  -1  -3      339.36      315.41      3.59 o 
   1   0  -3     1659.81     1582.52      6.96 o 
   3   1  -3       72.50       73.78      1.49 o 
  -1  -2  -2       44.86       44.73      1.51 o 
  -1  -1  -2      663.80      654.26      4.17 o 
   3   1  -2       19.25       17.33      0.67 o 
  -2  -2  -1       66.01       66.70      1.34 o 
  -2  -2   0       49.48       47.38      0.94 o 
   1   1   2      664.41      672.38      4.21 o 
  -2  -1   3      366.41      376.10      2.98 o 
  -1   0   3     1647.75     1616.78      7.07 o 
   1   1   3      246.06      255.03      3.09 o 
  -2  -1   4      153.63      158.75      2.36 o 
   0   1   4       25.25       24.56      1.40 o 
   1   1   4      120.78      118.68      2.45 o 
   3   2   4        1.99        2.66      0.79 o 
  -1   0   5      146.92      149.35      2.84 o 
   0   1   5      109.91      112.47      2.66 o 
   1   1   5      131.92      139.69      2.90 o 
   2   2   5       36.70       39.24      1.76 o 
  -2  -1   6       50.20       52.38      1.85 o 
   0   1   6        6.78        7.49      1.20 o 
   2   2   6        8.71        8.79      1.22 o 
   3   2   6       18.17       18.08      1.48 o 
  -3  -1   7       60.10       65.12      2.24 o 
  -2  -1   7       19.18       20.33      1.48 o 
  -1   0   7      624.44      678.33      7.01 o 
   1   1   7       70.90       81.73      2.72 o 
   3   2   7      135.46      144.91      3.63 o 
  -3  -1   8       28.46       27.75      1.78 o 
  -2  -1   8       53.81       55.26      2.31 o 
  -2   0   8       16.43       17.99      1.65 o 
  -1   1   8      153.55      154.50      3.85 o 
   0   1   8       10.09       10.35      1.43 o 
   2   2   8      152.29      159.97      4.03 o 
  -2  -1   9       57.61       57.65      2.51 o 
  -1   0   9      503.86      553.18      7.28 o 
  -4   0  -8        8.79        9.74      1.51 o 
  -3  -1  -7      282.89      287.89      3.57 o 
  -3   0  -7       88.97       83.96      2.52 o 
  -3   1  -7      282.89      288.19      5.20 o 
  -3  -1  -6      220.64      219.31      3.07 o 
  -4   0  -6      143.43      165.22      3.86 o 
  -3   1  -6      220.64      219.28      4.48 o 
  -2  -1  -5      109.24      103.78      1.60 o 
  -3   0  -5       74.43       81.45      2.47 o 
  -3   1  -5      842.13      907.54      8.71 o 
  -2   1  -5      109.24      104.33      2.84 o 
  -2   0  -4      678.72      681.08      5.37 o 
  -3   1  -4      765.07      804.90      7.91 o 
  -2   1  -4      785.28      816.22      7.26 o 
  -2   2  -4     1384.82     1479.91     11.26 o 
  -1  -2  -3      399.48      406.66      2.76 o 
  -1   0  -3     3584.31     3653.34      9.46 o 
  -2   1  -3     1433.82     1425.65      9.08 o 
  -1   1  -3     1260.72     1267.22      7.80 o 
  -3   2  -3      504.23      519.37      7.07 o 
  -2   2  -3      201.21      216.16      4.32 o 
  -1  -3  -2       97.35      104.25      2.39 o 
  -1  -2  -2      156.26      164.20      2.14 o 
  -2   1  -2      414.95      430.24      4.83 o 
  -1   1  -2     2312.08     2252.54      9.69 o 
  -3   2  -2      160.51      153.05      3.90 o 
  -2   2  -2      869.38      906.38      8.28 o 
  -1  -3  -1      104.32      115.85      2.72 o 
   0  -3  -1      330.30      336.70      4.63 o 
   0  -2  -1       29.40       33.49      1.30 o 
   0  -1  -1     3575.15     3437.70      7.46 o 
  -1   1  -1      753.06      728.84      5.19 o 
  -2   2  -1      229.92      221.32      4.05 o 
  -1   2  -1      299.33      307.75      4.31 o 
  -2   3  -1      613.01      597.09      7.56 o 
  -1  -3   0      200.53      202.31      3.69 o 
   0  -3   0      245.74      253.80      4.28 o 
   0  -2   0      936.31      945.89      6.53 o 
   0  -1   0       13.68       20.75      0.86 o 
  -2   2   0      272.81      299.16      4.58 o 
  -1   2   0       73.05       71.01      2.11 o 
  -2   3   0      168.05      144.39      3.96 o 
   0  -3   1      330.67      326.20      5.06 o 
   1  -3   1      101.86      106.83      3.16 o 
   0  -2   1       30.20       33.58      1.56 o 
   1  -2   1      293.87      327.01      4.44 o 
   0   1   1     3580.65     3398.47      7.47 o 
  -1   2   1      214.48      214.60      3.34 o 
  -2   3   1      181.77      177.72      4.04 o 
  -1   3   1      225.11      209.31      4.01 o 
   0  -3   2      297.25      368.25      5.74 o 
   1  -3   2       96.51      103.09      3.29 o 
   0  -2   2      663.93      673.34      6.26 o 
   1  -2   2      152.62      156.88      3.31 o 
   1  -1   2     2314.22     2301.17      9.75 o 
  -1   2   2      865.77      890.81      6.38 o 
  -2   3   2      543.33      532.29      6.65 o 
  -1   3   2       25.92       24.88      1.66 o 
   0  -3   3       66.92       65.84      2.71 o 
   1  -2   3      399.39      401.72      5.51 o 
   1  -1   3      857.05      876.52      6.46 o 
   1   0   3     3620.89     3672.80      9.46 o 
   0   2   3      537.91      584.06      4.03 o 
  -2   3   3      242.39      256.96      4.74 o 
  -1   3   3      579.47      594.10      6.10 o 
   1  -2   4      210.70      231.55      4.33 o 
   2  -2   4     1370.19     1592.90     11.65 o 
   1  -1   4      420.70      403.47      4.73 o 
   0   2   4       56.09       53.93      1.22 o 
  -1   3   4      100.78      101.95      2.73 o 
   1  -2   5      181.61      184.34      4.12 o 
   2  -2   5      127.83      129.59      3.66 o 
   1  -1   5      459.49      470.23      5.34 o 
   2  -1   5      104.80      100.01      2.77 o 
   1   0   5      741.14      746.47      5.23 o 
   1   1   5      459.49      442.60      2.36 o 
   1  -2   6      682.87      745.46      8.36 o 
   1  -1   6      313.16      299.81      4.54 o 
   2  -1   6       50.93       52.46      2.21 o 
   1   1   6      313.16      300.82      2.46 o 
   1  -1   7      246.94      267.28      4.50 o 
   2  -1   7      237.60      240.72      4.62 o 
   1   1   7      246.94      261.00      2.68 o 
   1  -1   8      461.27      455.92      6.14 o 
   2  -1   8       38.08       37.01      2.14 o 
   2   0   8      227.26      220.54      3.76 o 
   1   1   8      461.27      442.63      3.89 o 
   1  -1   9      105.82      112.95      3.38 o 
   2   0  10      148.63      144.93      3.49 o 
  -2   2  -1       66.01       66.42      2.43 o 
   0   2  -1        8.44        7.88      0.87 o 
   1  -1   0      391.12      375.74      3.67 o 
   3  -1   0      141.50      141.50      3.09 o 
  -2   0   0      151.76      147.83      2.06 o 
   2   0   0      150.35      155.87      2.13 o 
   4   0   0      141.51      154.68      2.97 o 
  -4   1   0       56.33       54.75      2.35 o 
  -3   1   0      141.45      136.71      3.08 o 
  -2   1   0      400.88      399.81      4.49 o 
  -1   1   0      394.08      394.00      3.78 o 
   3   1   0      141.50      139.72      1.58 o 
  -3   2   0       86.85       83.07      2.86 o 
  -1   2   0       20.97       20.06      1.37 o 
   1   2   0       20.26       20.43      0.94 o 
  -1   3   0       57.57       56.96      2.40 o 
   1   3   0       57.34       58.18      1.90 o 
   0  -2   1        8.67        9.14      0.93 o 
   2  -2   1       65.87       66.15      2.43 o 
   0  -1   1     1028.00      926.21      4.55 o 
   2  -1   1      316.57      344.20      4.28 o 
   4  -1   1       79.07       78.51      2.77 o 
  -5   0   1      255.16      233.43      4.00 o 
  -3   0   1      493.07      492.41      4.47 o 
   5   0   1      199.29      204.24      3.92 o 
  -5   1   1       76.70       75.64      2.88 o 
  -3   1   1       98.19       99.20      2.68 o 
  -2   1   1      577.10      540.74      5.17 o 
   4   1   1       79.07       81.92      1.81 o 
  -3   2   1       45.76       40.82      2.23 o 
  -2   2   1      139.92      141.50      3.38 o 
  -1   2   1       61.58       62.01      2.07 o 
   0   3   1       94.94       97.34      2.81 o 
   1  -3   2       27.71       25.47      1.80 o 
  -2  -2   2       41.27       38.83      0.85 o 
  -1  -2   2      248.56      243.67      2.82 o 
   0  -2   2      190.61      173.68      2.87 o 
   1  -2   2       43.82       43.07      1.82 o 
   3  -2   2       46.24       44.60      2.38 o 
  -4  -1   2       43.88       44.82      1.30 o 
  -3  -1   2       19.74       16.15      0.66 o 
   3  -1   2        9.95       10.70      1.33 o 
  -4   0   2      219.07      220.01      3.56 o 
   6   0   2       47.62       47.82      2.34 o 
  -4   1   2       43.88       44.50      2.15 o 
  -3   1   2       19.74       17.20      1.38 o 
   5   1   2       63.65       63.99      2.00 o 
  -1   3   2        7.44        7.57      1.32 o 
  -1  -3   3      166.36      162.89      3.10 o 
   0  -3   3       19.21       18.55      1.50 o 
   0  -2   3      154.43      155.54      2.80 o 
   2  -2   3       57.32       61.83      2.48 o 
   4  -1   3       64.35       67.91      2.70 o 
  -5   0   3       52.62       47.81      2.09 o 
   0  -3   4       94.32       94.25      2.81 o 
   1  -3   4       20.88       18.32      1.71 o 
  -2  -5 -11        6.24        3.81      2.40 o 
  -1  -5 -11       40.73       44.14      2.43 o 
   0  -5 -11       52.12       52.29      2.53 o 
   1  -5 -11      136.17      139.09      4.61 o 
   2  -5 -11        0.48        0.80      1.61 o 
  -3  -5 -10       12.97       12.18      1.87 o 
  -2  -5 -10       22.54       24.26      2.10 o 
  -1  -5 -10       20.45       18.13      2.18 o 
   0  -5 -10       84.71       88.37      2.90 o 
   1  -5 -10       48.94       50.05      2.42 o 
   2  -5 -10      142.72      147.60      3.44 o 
   2  -4 -10       45.83       48.79      2.12 o 
  -3  -5  -9       31.36       30.49      2.17 o 
  -2  -5  -9        7.38        7.87      1.64 o 
  -1  -5  -9      119.45      124.23      3.28 o 
   0  -5  -9       35.27       37.76      2.43 o 
   1  -5  -9      105.43      106.80      3.02 o 
   2  -5  -9       27.79       28.71      2.00 o 
  -6  -4  -9       49.61       51.51      2.69 o 
  -5  -4  -9       24.53       22.68      1.86 o 
   2  -4  -9      188.44      196.85      3.38 o 
  -4  -5  -8       66.67       77.68      2.86 o 
  -3  -5  -8       27.53       27.46      2.07 o 
  -2  -5  -8      139.95      135.06      3.39 o 
  -1  -5  -8       45.56       52.55      2.40 o 
   0  -5  -8       13.70       14.77      1.74 o 
   1  -5  -8       47.16       50.57      2.58 o 
   2  -5  -8       76.48       85.02      2.71 o 
  -6  -4  -8        7.90        5.31      1.95 o 
  -5  -4  -8      123.53      127.02      3.35 o 
  -4  -4  -8       19.13       18.89      1.69 o 
  -3  -4  -8       58.34       60.34      2.32 o 
  -2  -4  -8      133.90      136.05      3.02 o 
  -1  -4  -8      189.51      176.34      3.30 o 
   0  -4  -8       25.76       28.66      1.67 o 
   1  -4  -8       61.13       69.18      2.42 o 
   2  -4  -8       66.17       68.34      2.19 o 
  -4  -5  -7       40.10       44.44      2.36 o 
  -3  -5  -7       68.80       74.80      2.73 o 
  -2  -5  -7       15.04       16.84      1.84 o 
  -1  -5  -7       43.32       39.59      2.15 o 
   0  -5  -7       13.05       14.59      1.68 o 
   1  -5  -7      134.60      137.24      3.20 o 
   2  -5  -7       57.47       57.27      2.55 o 
  -6  -4  -7       24.32       23.74      1.84 o 
  -5  -4  -7       28.38       28.66      1.97 o 
  -4  -4  -7      118.10      117.66      2.89 o 
  -3  -4  -7       38.70       38.58      1.94 o 
  -2  -4  -7       76.20       75.82      2.43 o 
  -1  -4  -7       41.33       44.00      1.89 o 
   0  -4  -7      103.94      106.19      2.58 o 
   1  -4  -7        8.43        7.61      1.26 o 
   2  -4  -7      295.74      299.85      4.02 o 
   3  -4  -7       34.11       31.92      1.64 o 
   3  -3  -7       79.40       73.69      1.81 o 
  -5  -5  -6       29.59       35.59      2.19 o 
  -4  -5  -6       79.14       80.24      2.88 o 
  -3  -5  -6        4.90        5.29      1.62 o 
  -2  -5  -6       95.97       87.54      2.77 o 
  -1  -5  -6        3.72        3.73      1.49 o 
   0  -5  -6       59.15       59.71      2.34 o 
   1  -5  -6       13.63       14.75      1.63 o 
   2  -5  -6       94.84       96.33      2.72 o 
  -6  -4  -6        1.66        1.65      1.19 o 
  -5  -4  -6       57.09       60.03      2.23 o 
  -4  -4  -6       87.71       75.00      2.80 o 
  -3  -4  -6      180.86      182.85      3.36 o 
  -2  -4  -6       94.70       96.64      2.50 o 
  -1  -4  -6       78.82       69.51      2.22 o 
   0  -4  -6       53.66       53.52      1.96 o 
   1  -4  -6      177.93      165.89      2.98 o 
   2  -4  -6       90.65       95.34      2.35 o 
   3  -4  -6       96.20       99.26      2.49 o 
  -6  -3  -6      163.28      157.75      2.96 o 
   2  -3  -6       83.86       75.92      1.83 o 
   3  -3  -6      169.79      170.14      2.49 o 
  -1  -6  -5        7.72        5.87      1.79 o 
   0  -6  -5       32.25       32.46      2.24 o 
   1  -6  -5        1.50        0.00      1.49 o 
  -5  -5  -5       58.50       67.35      2.61 o 
  -4  -5  -5       18.81       16.43      1.75 o 
  -3  -5  -5      107.77       95.62      2.92 o 
  -2  -5  -5        2.05        3.81      1.41 o 
  -1  -5  -5       65.79       65.86      2.40 o 
   0  -5  -5       37.06       35.94      1.93 o 
   1  -5  -5       97.12      100.99      2.73 o 
   2  -5  -5       10.13        9.36      1.54 o 
  -6  -4  -5       16.16       16.16      1.65 o 
  -5  -4  -5       21.23       19.86      1.65 o 
  -4  -4  -5       40.63       37.70      1.87 o 
  -3  -4  -5      148.46      136.33      3.30 o 
  -2  -4  -5       94.15       89.49      2.40 o 
  -1  -4  -5      103.62      106.02      2.53 o 
   0  -4  -5      207.51      161.73      2.90 o 
   1  -4  -5       30.31       31.45      1.63 o 
   2  -4  -5      174.23      169.51      2.94 o 
   3  -4  -5        3.27        0.60      1.11 o 
  -5  -3  -5      358.26      357.09      4.11 o 
  -4  -3  -5      273.96      270.39      3.54 o 
   0  -3  -5      137.77      111.87      2.15 o 
   1  -3  -5       20.97       23.23      1.22 o 
   2  -3  -5       59.49       57.90      1.58 o 
   3  -3  -5       42.27       41.60      1.36 o 
  -2  -6  -4       46.06       44.35      2.98 o 
  -1  -6  -4       20.25       22.27      2.14 o 
   0  -6  -4        0.73        1.94      1.61 o 
   1  -6  -4       32.97       37.07      2.27 o 
   2  -6  -4        5.76        6.65      1.59 o 
  -5  -5  -4        2.26        5.33      1.57 o 
  -4  -5  -4       57.94       68.37      2.55 o 
  -3  -5  -4        3.31        3.04      1.48 o 
  -2  -5  -4       68.12       60.77      2.40 o 
  -1  -5  -4        6.75        8.07      1.50 o 
   0  -5  -4      140.80      145.54      3.17 o 
   1  -5  -4       23.48       16.31      1.62 o 
   2  -5  -4       23.04       24.73      1.72 o 
   3  -5  -4       25.01       24.74      1.75 o 
  -6  -4  -4       16.96       18.74      1.72 o 
  -5  -4  -4      136.31      138.48      2.99 o 
  -4  -4  -4      217.22      211.65      3.53 o 
  -3  -4  -4        5.19        4.22      1.27 o 
  -2  -4  -4       72.46       63.84      2.21 o 
  -1  -4  -4       91.56       95.86      2.38 o 
   0  -4  -4       26.68       28.66      1.57 o 
   1  -4  -4      226.45      199.92      3.14 o 
   2  -4  -4       94.67       95.09      2.28 o 
   3  -4  -4      165.49      160.59      2.77 o 
  -5  -3  -4      173.10      165.02      2.85 o 
  -4  -3  -4      278.72      263.11      3.42 o 
  -3  -3  -4       32.48       30.24      1.42 o 
  -2  -3  -4      148.53      131.13      2.45 o 
  -1  -3  -4       75.38       75.38      1.80 o 
   0  -3  -4      335.13      345.21      3.49 o 
   1  -3  -4       99.11       98.65      2.00 o 
   2  -3  -4      143.18      142.55      2.24 o 
   3  -3  -4       90.78       91.49      1.83 o 
   3  -2  -4      429.25      433.25      2.93 o 
  -2  -6  -3       44.82       51.93      2.61 o 
  -1  -6  -3       20.55       20.48      2.14 o 
   0  -6  -3       44.54       45.88      2.40 o 
   1  -6  -3       15.42       16.42      1.90 o 
   2  -6  -3       36.77       32.71      2.69 o 
  -5  -5  -3       64.90       68.72      2.62 o 
  -4  -5  -3       43.87       52.26      2.31 o 
  -3  -5  -3        5.84       10.19      1.58 o 
  -2  -5  -3       56.16       57.04      2.29 o 
  -1  -5  -3      107.24       87.12      2.71 o 
   0  -5  -3       25.47       26.95      1.84 o 
   1  -5  -3      206.15      200.51      3.63 o 
   2  -5  -3       24.64       22.81      1.79 o 
   3  -5  -3      127.80      127.81      2.88 o 
  -5  -4  -3       33.22       34.08      1.86 o 
  -4  -4  -3       40.30       39.51      1.86 o 
  -3  -4  -3       35.23       34.48      1.73 o 
  -2  -4  -3       59.72       58.71      1.99 o 
  -1  -4  -3      109.06       91.72      2.38 o 
   0  -4  -3      164.29      157.84      2.83 o 
   1  -4  -3       28.51       28.60      1.51 o 
   2  -4  -3      328.47      285.04      4.23 o 
   3  -4  -3       69.65       66.23      1.93 o 
  -5  -3  -3      269.91      254.07      3.35 o 
  -4  -3  -3       61.14       57.42      1.79 o 
  -3  -3  -3       82.84       81.10      1.95 o 
  -2  -3  -3      217.93      209.78      2.85 o 
  -1  -3  -3       62.57       52.85      1.67 o 
   0  -3  -3       67.15       65.97      1.65 o 
   1  -3  -3      587.66      597.46      4.37 o 
   2  -3  -3      241.18      264.85      2.96 o 
   3  -3  -3       24.56       22.07      1.13 o 
  -5  -2  -3      172.19      178.39      2.44 o 
   1  -2  -3        3.01        7.90      0.73 o 
   2  -2  -3      461.48      473.04      3.09 o 
   3  -2  -3      233.60      225.47      2.07 o 
  -2  -6  -2       90.14       87.52      3.07 o 
  -1  -6  -2       17.36       19.47      2.06 o 
   0  -6  -2       35.73       31.63      2.47 o 
   1  -6  -2       64.39       66.74      2.65 o 
   2  -6  -2        8.94       10.02      1.64 o 
  -6  -5  -2       10.77       11.47      1.75 o 
  -5  -5  -2       39.62       40.67      2.25 o 
  -4  -5  -2       68.21       70.75      2.64 o 
  -3  -5  -2       21.78       24.65      1.85 o 
  -2  -5  -2      216.62      235.76      4.03 o 
  -1  -5  -2      110.61      100.34      2.80 o 
   0  -5  -2      161.69      152.73      3.44 o 
   1  -5  -2       16.86       15.05      1.63 o 
   2  -5  -2      143.28      140.63      3.01 o 
   3  -5  -2        5.29        3.42      1.79 o 
  -5  -4  -2      102.26      100.67      2.75 o 
  -4  -4  -2       61.28       68.77      2.21 o 
  -3  -4  -2      267.87      254.93      3.64 o 
  -2  -4  -2      221.70      218.30      3.33 o 
  -1  -4  -2      199.66      188.52      3.08 o 
   0  -4  -2       50.45       50.44      1.90 o 
   1  -4  -2      420.94      402.50      4.26 o 
   2  -4  -2       97.44       95.65      2.32 o 
   3  -4  -2      119.96      111.99      2.72 o 
  -5  -3  -2       50.65       47.33      1.70 o 
  -4  -3  -2      602.62      573.06      5.81 o 
  -3  -3  -2      455.42      452.20      4.11 o 
  -2  -3  -2      145.72      137.57      2.34 o 
  -1  -3  -2       97.35       95.17      1.90 o 
   0  -3  -2      301.45      294.19      3.17 o 
   1  -3  -2       26.17       25.11      1.14 o 
   2  -3  -2      544.73      547.42      4.05 o 
   3  -3  -2      516.60      553.91      4.05 o 
  -5  -2  -2       85.68       85.02      1.70 o 
  -4  -2  -2      195.14      190.00      2.37 o 
  -3  -2  -2      160.51      151.73      2.06 o 
  -2  -2  -2      869.38      918.44      4.68 o 
  -1  -2  -2      156.26      157.61      1.95 o 
   0  -2  -2      734.93      731.98      3.97 o 
   1  -2  -2      874.20      915.96      4.26 o 
   2  -2  -2      139.27      145.46      1.72 o 
   3  -2  -2      749.76      767.51      3.66 o 
  -3  -6  -1       18.23       17.17      2.07 o 
  -2  -6  -1       52.97       57.36      2.62 o 
  -1  -6  -1       68.69       74.34      2.83 o 
   0  -6  -1       56.16       57.69      2.55 o 
   1  -6  -1       33.46       31.11      2.40 o 
   2  -6  -1       20.18       20.38      1.89 o 
  -5  -5  -1       53.26       59.10      2.45 o 
  -4  -5  -1       41.91       40.63      2.16 o 
  -3  -5  -1      186.74      180.95      4.40 o 
  -2  -5  -1       56.52       53.45      2.29 o 
  -1  -5  -1      133.68      148.28      3.24 o 
   0  -5  -1      184.75      173.09      3.42 o 
   1  -5  -1      219.44      203.54      3.72 o 
   2  -5  -1       35.53       33.38      1.86 o 
   3  -5  -1      177.85      179.70      3.32 o 
  -5  -4  -1       52.31       50.66      1.99 o 
  -4  -4  -1      508.61      496.94      5.07 o 
  -3  -4  -1      158.20      147.82      3.64 o 
  -2  -4  -1      381.73      370.21      4.26 o 
  -1  -4  -1       62.01       61.23      1.98 o 
   0  -4  -1      103.54       94.22      2.28 o 
   1  -4  -1       47.33       47.44      2.02 o 
   2  -4  -1      830.53      803.33      5.81 o 
   3  -4  -1      103.38      103.21      2.23 o 
  -5  -3  -1      125.61      128.40      2.55 o 
  -4  -3  -1      204.76      198.58      2.82 o 
  -3  -3  -1      226.23      213.65      2.84 o 
  -2  -3  -1      613.01      615.38      4.57 o 
  -1  -3  -1      104.32      110.67      2.02 o 
   0  -3  -1      330.30      321.42      3.23 o 
   1  -3  -1      225.15      212.00      2.68 o 
   2  -3  -1      179.58      177.94      2.40 o 
   3  -3  -1      164.81      161.94      2.26 o 
  -5  -2  -1      206.00      189.25      2.34 o 
  -4  -2  -1      290.77      287.39      2.78 o 
  -3  -2  -1      903.22      848.55      4.53 o 
  -2  -2  -1      229.92      220.08      2.30 o 
  -1  -2  -1      299.33      304.18      2.61 o 
   0  -2  -1       29.40       31.96      1.01 o 
   1  -2  -1      213.37      214.74      2.09 o 
   2  -2  -1      486.48      490.35      3.02 o 
   3  -2  -1      156.39      148.46      1.66 o 
  -4  -1  -1      276.64      264.56      2.06 o 
   0  -1  -1     3575.15     3445.40      5.92 o 
  -3  -6   0       11.28       16.31      2.02 o 
  -2  -6   0       10.03       10.71      1.89 o 
  -1  -6   0       66.51       71.96      2.76 o 
   0  -6   0        2.88        2.36      1.53 o 
   1  -6   0       65.67       69.04      2.71 o 
  -5  -5   0       57.28       65.40      3.07 o 
  -4  -5   0       77.23       88.33      2.73 o 
  -3  -5   0       16.58       14.47      1.70 o 
  -2  -5   0      229.93      194.83      4.77 o 
  -1  -5   0       70.96       65.51      2.36 o 
   0  -5   0      173.39      161.68      3.30 o 
   1  -5   0       71.34       65.17      2.28 o 
   2  -5   0      232.07      216.61      4.00 o 
  -5  -4   0       74.93       66.39      1.82 o 
  -4  -4   0       90.84       88.11      2.38 o 
  -3  -4   0      369.85      368.60      4.31 o 
  -2  -4   0      232.43      240.83      3.57 o 
  -1  -4   0      351.76      324.76      3.92 o 
   0  -4   0       59.31       65.26      1.96 o 
   1  -4   0      355.57      335.36      3.88 o 
   2  -4   0      231.66      221.96      3.23 o 
  -5  -3   0      691.89      621.70      5.67 o 
  -4  -3   0      186.81      190.80      2.78 o 
  -3  -3   0      145.27      144.12      2.38 o 
  -2  -3   0      168.05      121.54      2.58 o 
  -1  -3   0      200.53      200.51      2.64 o 
   0  -3   0      245.74      240.90      2.84 o 
   1  -3   0      199.74      190.32      2.48 o 
   2  -3   0      171.78      149.89      2.31 o 
   3  -3   0      147.90      140.90      2.13 o 
  -5  -2   0       59.53       50.98      1.42 o 
  -4  -2   0      122.01      118.57      1.80 o 
  -3  -2   0      302.52      300.24      2.70 o 
  -2  -2   0      272.81      280.60      2.58 o 
  -1  -2   0       73.05       69.93      1.34 o 
   0  -2   0      936.31      925.33      4.31 o 
   1  -2   0       70.58       69.20      1.27 o 
   2  -2   0      167.73      156.70      1.75 o 
  -4  -1   0      196.19      207.81      1.75 o 
  -3  -1   0      492.68      481.42      2.52 o 
  -2  -1   0     1396.30     1431.52      4.14 o 
  -1  -1   0     1372.64     1376.17      3.84 o 
   0  -1   0       13.68       17.74      0.58 o 
  -3  -6   1        7.43        5.95      1.85 o 
  -2  -6   1       20.32       20.26      2.02 o 
  -5  -5   1       54.49       65.33      2.53 o 
  -4  -5   1       32.88       29.27      2.46 o 
  -3  -5   1      178.07      179.04      3.54 o 
  -2  -5   1       35.82       33.04      1.94 o 
  -1  -5   1      215.27      197.96      3.66 o 
   0  -5   1      184.24      182.15      3.46 o 
   1  -5   1      134.91      150.94      3.19 o 
  -5  -4   1       31.47       29.20      1.20 o 
  -4  -4   1       83.27       69.72      2.20 o 
  -3  -4   1      102.34      100.61      2.47 o 
  -2  -4   1      827.15      821.19      6.18 o 
  -1  -4   1       47.34       48.85      1.91 o 
   0  -4   1      101.34       90.20      2.20 o 
   1  -4   1       62.51       58.65      1.88 o 
  -5  -3   1       61.16       58.99      1.80 o 
  -4  -3   1      327.41      261.87      3.75 o 
  -3  -3   1      165.34      163.63      2.53 o 
  -2  -3   1      181.77      176.06      2.55 o 
  -1  -3   1      225.11      246.16      2.94 o 
   0  -3   1      330.67      317.49      3.21 o 
   1  -3   1      101.86      101.29      1.89 o 
  -4  -2   1      201.11      189.19      2.56 o 
  -3  -2   1      159.38      157.80      2.00 o 
  -2  -2   1      487.36      499.25      3.36 o 
  -1  -2   1      405.09      407.83      3.00 o 
   0  -2   1       30.20       31.87      1.00 o 
   1  -2   1      293.87      292.03      2.42 o 
  -4  -1   1      315.79      306.69      2.07 o 
  -3  -1   1      342.01      352.95      2.13 o 
  -2  -1   1     2010.12     1988.57      4.82 o 
  -1  -1   1     2560.57     2584.50      5.26 o 
   0  -1   1     3580.65     3448.34      5.89 o 
  -4  -5   2       56.01       57.15      2.34 o 
  -3  -5   2        5.26        4.87      1.60 o 
  -2  -5   2      141.58      148.81      3.28 o 
  -1  -5   2       17.04       17.25      1.70 o 
  -5  -4   2      169.76      165.23      3.06 o 
  -4  -4   2      103.90      101.01      2.49 o 
  -3  -4   2      120.67      104.02      2.97 o 
  -2  -4   2       95.99       90.88      2.35 o 
  -1  -4   2      418.28      390.57      4.29 o 
   0  -4   2       49.84       53.96      1.94 o 
  -5  -3   2      336.68      334.04      3.61 o 
  -4  -3   2       46.58       45.39      1.56 o 
  -3  -3   2      515.29      419.80      4.49 o 
  -2  -3   2      543.33      535.33      4.26 o 
  -1  -3   2       25.92       24.19      1.18 o 
   0  -3   2      297.25      278.70      3.10 o 
  -4  -2   2      183.35      176.74      2.14 o 
  -3  -2   2      889.41      771.80      4.65 o 
  -2  -2   2      143.74      148.09      1.90 o 
  -1  -2   2      865.77      904.43      4.40 o 
   0  -2   2      663.93      667.91      3.78 o 
  -3  -3   3       25.28       23.83      1.25 o 
   3   4 -10       24.05       24.67      1.59 o 
   1   3  -9        6.35        6.97      0.92 o 
   2   4  -9       54.10       53.98      1.87 o 
   4   5  -9        3.56        5.53      1.55 o 
   0   2  -8       14.26       13.94      0.69 o 
   0   3  -8       24.12       21.90      1.01 o 
   1   3  -8       15.37       14.97      1.03 o 
   2   4  -8       19.00       19.87      1.38 o 
   3   4  -8       85.77       82.92      2.34 o 
   2   5  -8       21.96       26.99      1.73 o 
   3   5  -8        0.09        2.05      1.29 o 
  -1   2  -7        7.31        5.84      0.50 o 
  -1   3  -7       45.68       42.58      1.22 o 
   1   3  -7        4.85        4.74      0.81 o 
   1   4  -7        2.42        3.34      0.96 o 
   3   4  -7        9.79       11.26      1.28 o 
   1   5  -7       38.64       38.35      1.86 o 
   3   5  -7       31.36       34.36      1.98 o 
   4   5  -7        2.97        4.52      1.45 o 
  -1   2  -6      135.23      139.81      1.58 o 
   0   2  -6       45.78       46.20      1.04 o 
   0   3  -6       16.48       16.83      0.93 o 
   0   4  -6       15.41       15.53      1.17 o 
   2   4  -6       26.03       25.86      1.48 o 
   0   5  -6       16.98       17.06      1.46 o 
   2   5  -6       27.23       30.46      1.77 o 
   4   5  -6        3.01        6.53      1.49 o 
   5   5  -6        1.90        0.98      1.39 o 
  -1   2  -5       53.30       50.06      1.01 o 
  -1   3  -5       24.54       25.01      1.04 o 
   1   3  -5        6.02        6.39      0.83 o 
  -1   4  -5       29.75       28.11      1.38 o 
   1   4  -5        8.70        8.88      1.09 o 
   3   4  -5        0.94        0.89      1.06 o 
  -1   5  -5       18.89       18.63      1.44 o 
   1   5  -5       27.88       29.21      1.68 o 
   3   5  -5        4.98        8.41      1.44 o 
   5   5  -5        8.87        8.69      1.64 o 
   1   6  -5        0.43        0.00      1.34 o 
  -1   2  -4       61.43       61.42      1.12 o 
   0   2  -4       16.67       15.89      0.70 o 
  -1   3  -4       21.64       19.91      1.00 o 
   0   3  -4       96.22       96.49      1.77 o 
  -1   4  -4       26.29       26.65      1.44 o 
   0   4  -4        7.66        5.05      1.11 o 
   2   4  -4       27.18       28.54      1.49 o 
  -1   5  -4        1.94        2.34      1.20 o 
   0   5  -4       40.42       38.86      1.85 o 
   2   5  -4        6.61        7.46      1.32 o 
   4   5  -4       18.96       17.81      1.69 o 
   0   6  -4        0.21        2.50      1.39 o 
   2   6  -4        1.65        1.32      1.51 o 
  -1   2  -3      100.87       99.06      1.40 o 
   0   2  -3      155.35      161.45      1.76 o 
   0   3  -3       19.28       18.74      0.99 o 
   1   3  -3      168.72      167.30      2.36 o 
   0   4  -3       47.17       40.70      1.56 o 
   1   4  -3        8.19        8.05      1.05 o 
   3   4  -3       20.00       18.42      1.43 o 
   0   5  -3        7.31        6.20      1.29 o 
   1   5  -3       59.19       57.59      2.15 o 
   3   5  -3       36.69       38.47      1.95 o 
   5   5  -3        5.42        6.18      1.57 o 
   0   6  -3       12.79       14.18      1.65 o 
   1   6  -3        4.43        4.22      1.49 o 
   0   1  -2      299.19      280.09      1.63 o 
  -1   2  -2       44.86       46.13      1.03 o 
   0   2  -2      193.41      184.34      1.90 o 
   1   2  -2      250.98      260.84      2.40 o 
  -1   3  -2       27.95       26.84      1.09 o 
   1   3  -2        7.51        7.62      0.85 o 
   2   3  -2      156.39      156.51      2.42 o 
  -1   4  -2       57.32       53.99      1.75 o 
   1   4  -2      120.85      109.31      2.30 o 
   2   4  -2       27.98       28.57      1.45 o 
   4   4  -2       29.47       31.75      1.69 o 
  -1   5  -2       31.76       28.47      1.72 o 
   1   5  -2        4.84        5.63      1.32 o 
   2   5  -2       41.14       40.58      1.94 o 
   4   5  -2       16.18       16.36      1.63 o 
   6   5  -2       20.90       23.87      2.07 o 
   1   6  -2       18.49       20.13      1.80 o 
   2   6  -2        2.57        1.74      1.40 o 
   0   1  -1     1026.43      954.90      2.95 o 
   0   2  -1        8.44        8.33      0.61 o 
   0   3  -1       94.83       87.81      1.73 o 
   2   3  -1       51.56       49.77      1.49 o 
   0   4  -1       29.73       27.65      1.38 o 
   2   4  -1      238.44      228.18      3.33 o 
   3   4  -1       29.68       30.29      1.60 o 
   0   5  -1       53.04       53.44      2.05 o 
   2   5  -1       10.20       10.06      1.37 o 
   3   5  -1       51.06       50.79      2.15 o 
   5   5  -1       15.46       18.67      1.84 o 
   0   6  -1       16.12       17.09      1.74 o 
   2   6  -1        5.79        5.95      1.53 o 
   3   6  -1        2.10        2.18      1.56 o 
  -1   2   0       20.97       21.15      0.84 o 
   1   2   0       20.26       19.29      0.81 o 
  -1   3   0       57.57       53.70      1.40 o 
   1   3   0       57.34       54.06      1.43 o 
   3   3   0       42.46       42.90      1.52 o 
  -1   4   0      100.99       88.41      2.10 o 
   1   4   0      102.08       94.18      2.20 o 
   3   4   0      105.92      108.48      2.47 o 
   4   4   0       26.07       27.71      1.61 o 
   1   5   0       20.48       20.92      1.59 o 
   3   5   0        4.72        4.01      1.23 o 
   4   5   0       21.56       25.64      1.82 o 
   6   5   0       18.94       19.03      1.93 o 
   1   6   0       18.85       21.57      1.88 o 
   3   6   0        3.29        2.57      1.47 o 
   0   1   1     1028.00      971.77      3.10 o 
   0   2   1        8.67        9.14      0.65 o 
   0   3   1       94.94       87.46      1.73 o 
   2   3   1      174.63      174.02      2.50 o 
   0   4   1       29.09       25.76      1.36 o 
   2   4   1      111.50      102.88      2.31 o 
   4   4   1      144.60      149.64      3.01 o 
   5   4   1       15.17       15.99      1.51 o 
   0   5   1       52.89       51.62      2.01 o 
   2   5   1       16.33       16.48      1.56 o 
   4   5   1       11.94       11.74      1.51 o 
   5   5   1       14.76       16.14      1.77 o 
   0   6   1       16.26       17.24      1.77 o 
   2   6   1       14.61       15.16      1.78 o 
   0   1   2      297.60      289.83      1.78 o 
   1   1   2      664.41      670.10      2.79 o 
   1   2   2       43.82       45.49      1.09 o 
   1   3   2       27.71       27.77      1.14 o 
   3   3   2      130.64      135.69      2.40 o 
   1   4   2       57.24       54.80      1.84 o 
   3   4   2       77.86       73.39      2.10 o 
   5   4   2       18.71       20.62      1.60 o 
   6   4   2        4.41        3.61      1.33 o 
   1   5   2       31.69       28.69      1.69 o 
   3   5   2        6.28        9.15      1.40 o 
   5   5   2       11.29       13.53      1.64 o 
   6   5   2        2.88        1.28      1.49 o 
   1   6   2        5.16        5.61      1.49 o 
   0   1   3      339.21      327.07      1.98 o 
   1   1   3      246.06      254.18      1.76 o 
   0   2   3      154.43      167.71      1.92 o 
   2   2   3       57.32       60.89      1.32 o 
   0   3   3       19.21       19.50      1.03 o 
   2   3   3       62.70       64.52      1.63 o 
   4   3   3       16.82       17.42      1.21 o 
   0   4   3       47.02       43.93      1.67 o 
   2   4   3       17.58       19.55      1.36 o 
   4   4   3       11.63       11.40      1.29 o 
   0   5   3        7.26        7.98      1.33 o 
   2   5   3       16.17       16.60      1.53 o 
   4   5   3       12.50       15.03      1.61 o 
   2   6   3       13.14       15.15      1.87 o 
   1   1   4      120.78      114.37      1.22 o 
   0   2   4       16.10       15.40      0.78 o 
   1   2   4       60.49       64.19      1.30 o 
   3   2   4        1.99        2.41      0.65 o 
   0   3   4       94.32       95.38      1.88 o 
   1   3   4       20.88       20.43      1.10 o 
   3   3   4        9.35        9.03      1.00 o 
   0   4   4        7.38        5.96      1.29 o 
   1   4   4       26.85       26.87      1.47 o 
   3   4   4        1.23        0.92      1.02 o 
   5   4   4       39.36       41.63      1.91 o 
   1   5   4        1.92        2.24      1.24 o 
   3   5   4        0.92        0.11      1.25 o 
   5   5   4        0.64        2.52      1.38 o 
   1   6   4        5.38        4.94      1.56 o 
   1   1   5      131.92      136.31      1.32 o 
   2   1   5       30.09       30.12      0.75 o 
   1   2   5       52.14       50.49      1.18 o 
   2   2   5       36.70       37.17      1.09 o 
   1   3   5       23.60       26.57      1.21 o 
   2   3   5        6.73        6.02      0.90 o 
   4   3   5       79.81       82.32      2.03 o 
   1   4   5       29.34       29.33      1.57 o 
   2   4   5       28.02       25.25      1.54 o 
   4   4   5       12.16       13.05      1.35 o 
   6   4   5        4.55        6.04      1.33 o 
   1   5   5       18.30       19.92      1.59 o 
   2   5   5        0.61        0.67      1.25 o 
   4   5   5        5.33        6.36      1.41 o 
   1   6   5        2.17        0.00      1.58 o 
   2   1   6       14.62       15.44      0.58 o 
   2   2   6        8.71        8.85      0.74 o 
   3   2   6       18.17       16.20      0.89 o 
   2   3   6        4.26        3.13      0.87 o 
   3   3   6       13.39       13.42      1.09 o 
   5   3   6       23.74       24.67      1.39 o 
   2   4   6       27.62       28.15      1.53 o 
   3   4   6       53.24       55.45      1.94 o 
   5   4   6       16.14       17.92      1.48 o 
   2   5   6       28.63       25.93      1.80 o 
   3   5   6        1.37        2.07      1.31 o 
   5   5   6        8.42       10.78      1.53 o 
   3   1   7       81.97       85.42      1.23 o 
   1   2   7        7.53        8.01      0.70 o 
   3   2   7      135.46      142.38      1.98 o 
   4   2   7       93.63       87.62      1.73 o 
   1   3   7       45.81       45.82      1.48 o 
   4   3   7       45.21       46.65      1.61 o 
   1   4   7       12.17       11.40      1.26 o 
   3   4   7       10.97       10.29      1.26 o 
   3   5   7       19.84       23.87      1.72 o 
   4   5   7       11.53       13.34      1.60 o 
   2   2   8      152.29      157.82      2.03 o 
   2   3   8       32.78       32.76      1.38 o 
   2   4   8       38.56       39.12      1.69 o 
   2   5   8       40.67       40.07      2.01 o 
   4   5   8       19.12       23.20      1.85 o 
   3   4   9       14.00       13.26      1.24 o 
   3   5   9        5.93        9.69      1.46 o 
  -3  -3  -6       44.62       45.94      1.41 o 
  -2  -2  -6       28.39       29.47      0.88 o 
  -1  -2  -6      686.29      701.34      3.20 o 
  -6  -4  -5       16.16       17.17      1.56 o 
  -5  -4  -5       21.23       20.38      1.54 o 
  -4  -4  -5       40.63       40.25      1.72 o 
  -2  -4  -5       94.15       85.28      2.05 o 
  -4  -3  -5      273.96      272.70      3.32 o 
  -3  -3  -5      215.51      249.31      3.04 o 
  -2  -3  -5       22.89       21.73      1.04 o 
  -1  -3  -5       85.46       94.92      1.67 o 
  -2  -2  -5      125.23      124.12      1.64 o 
  -1  -2  -5      185.64      179.10      1.72 o 
  -7  -4  -4       13.90       13.17      1.59 o 
  -6  -4  -4       16.96       17.76      1.71 o 
  -5  -4  -4      136.31      136.92      2.95 o 
  -4  -4  -4      217.22      205.05      3.30 o 
  -3  -4  -4        5.19        4.69      1.01 o 
  -2  -4  -4       72.46       84.80      2.15 o 
  -1  -4  -4       91.56       97.71      2.08 o 
  -4  -3  -4      278.72      262.70      3.31 o 
  -3  -3  -4       32.48       31.33      1.25 o 
  -2  -3  -4      148.53      140.32      2.21 o 
  -1  -3  -4       75.38       76.40      1.57 o 
  -2  -2  -4     1384.82     1410.61      5.42 o 
  -1  -2  -4      213.97      227.24      1.97 o 
  -5  -5  -3       64.90       69.63      2.49 o 
  -4  -5  -3       43.87       49.42      2.17 o 
  -3  -5  -3        5.84        8.44      1.36 o 
  -2  -5  -3       56.16       55.42      2.09 o 
  -7  -4  -3        8.57        5.89      1.93 o 
  -6  -4  -3       30.22       34.69      1.93 o 
  -5  -4  -3       33.22       29.15      2.37 o 
  -4  -4  -3       40.30       40.36      1.75 o 
  -3  -4  -3       35.23       37.02      1.63 o 
  -2  -4  -3       59.72       60.21      1.87 o 
  -1  -4  -3      109.06       90.73      2.13 o 
  -4  -3  -3       61.14       58.38      1.75 o 
  -3  -3  -3       82.84       82.58      1.87 o 
  -2  -3  -3      217.93      219.32      2.65 o 
  -1  -3  -3       62.57       56.37      1.54 o 
  -2  -2  -3      201.21      215.80      2.20 o 
  -1  -2  -3      351.33      353.00      2.51 o 
  -6  -5  -2       29.89       37.32      2.45 o 
  -5  -5  -2       51.14       57.65      2.72 o 
  -4  -5  -2       68.21       65.40      2.36 o 
  -3  -5  -2       21.78       25.61      1.76 o 
  -2  -5  -2      216.62      233.02      3.72 o 
  -7  -4  -2       44.41       49.32      2.52 o 
  -6  -4  -2       20.60       18.76      2.05 o 
  -5  -4  -2      102.26       99.92      2.92 o 
  -4  -4  -2       61.28       46.10      2.70 o 
  -3  -4  -2      267.87      258.87      3.60 o 
  -2  -4  -2      221.70      224.44      3.23 o 
  -1  -4  -2      199.66      193.58      2.91 o 
  -4  -3  -2      602.62      711.96      5.46 o 
  -3  -3  -2      455.42      449.48      4.04 o 
  -2  -3  -2      145.72      140.25      2.19 o 
  -1  -3  -2       97.35       99.33      1.83 o 
  -2  -2  -2      869.38      906.90      4.46 o 
  -1  -2  -2      156.26      159.48      1.77 o 
   0  -2  -2      673.67      670.12      3.40 o 
  -3  -6  -1       18.23       17.18      1.76 o 
  -6  -5  -1       36.14       43.62      2.40 o 
  -5  -5  -1       73.10       87.21      3.09 o 
  -4  -5  -1       43.27       46.57      2.49 o 
  -3  -5  -1      186.74      207.60      3.77 o 
  -2  -5  -1       56.52       55.39      2.09 o 
  -7  -4  -1       16.43       14.59      1.84 o 
  -6  -4  -1       20.02       20.23      1.86 o 
  -5  -4  -1       52.31       49.39      2.06 o 
  -4  -4  -1      561.85      542.98      5.49 o 
  -3  -4  -1      158.20      164.88      2.99 o 
  -2  -4  -1      381.73      367.95      4.14 o 
  -1  -4  -1       62.01       61.08      1.87 o 
  -4  -3  -1      218.15      213.62      3.26 o 
  -3  -3  -1      226.23      235.18      3.06 o 
  -2  -3  -1      613.01      607.08      4.45 o 
  -1  -3  -1      104.32      110.47      1.93 o 
  -2  -2  -1      229.92      226.54      2.33 o 
  -1  -2  -1      299.33      305.36      2.47 o 
   0  -2  -1       29.40       33.05      0.91 o 
  -3  -6   0       11.28       18.55      2.32 o 
  -6  -5   0       67.15       66.78      2.72 o 
  -5  -5   0       57.28       69.10      3.33 o 
  -4  -5   0      105.86      115.78      3.26 o 
  -3  -5   0       17.18       16.44      2.08 o 
  -2  -5   0      229.93      216.84      3.70 o 
  -7  -4   0      123.57      120.27      3.27 o 
  -6  -4   0       13.43       12.64      1.57 o 
  -5  -4   0       74.93       67.43      2.87 o 
  -4  -4   0      118.46      115.55      2.88 o 
  -3  -4   0      397.88      389.53      4.55 o 
  -2  -4   0      232.43      248.55      3.56 o 
  -1  -4   0      351.76      332.38      3.87 o 
  -4  -3   0      186.81      190.65      2.97 o 
  -3  -3   0      145.27      145.41      2.45 o 
  -2  -3   0      168.05      120.21      2.49 o 
  -1  -3   0      200.53      196.70      2.56 o 
  -2  -2   0      272.81      266.70      2.62 o 
  -1  -2   0       73.05       71.08      1.31 o 
   0  -2   0      936.31      912.25      4.21 o 
  -1  -1   0     1372.64     1386.65      4.02 o 
   0  -1   0       13.68       17.88      0.54 o 
  -3  -6   1        9.60        8.76      2.28 o 
  -6  -5   1        4.75        4.09      1.59 o 
  -5  -5   1       54.49       61.13      2.52 o 
  -4  -5   1       32.88       35.89      2.10 o 
  -3  -5   1      196.37      197.43      3.95 o 
  -2  -5   1       37.74       38.79      2.26 o 
  -7  -4   1       16.99       17.51      1.88 o 
  -6  -4   1      132.80      126.21      3.16 o 
  -5  -4   1       31.47       27.92      1.76 o 
  -4  -4   1       83.27       78.18      2.36 o 
  -3  -4   1      102.34      106.29      2.52 o 
  -2  -4   1      827.15      821.97      6.23 o 
  -1  -4   1       47.34       43.58      1.81 o 
  -4  -3   1      327.41      261.85      4.16 o 
  -3  -3   1      165.34      164.01      2.63 o 
  -2  -3   1      181.77      179.66      2.58 o 
  -1  -3   1      225.11      222.03      2.84 o 
  -2  -2   1      487.36      482.39      3.49 o 
  -1  -2   1      214.48      219.23      2.24 o 
   0  -2   1       30.20       31.97      0.96 o 
  -1  -1   1     2560.57     2582.37      5.65 o 
   0  -1   1     3580.65     3455.02      6.01 o 
  -6  -5   2       72.07       75.59      2.87 o 
  -5  -5   2        3.06        3.33      1.47 o 
  -4  -5   2       56.01       61.86      2.46 o 
  -3  -5   2        5.26        4.32      1.94 o 
  -2  -5   2      182.28      180.37      3.67 o 
  -7  -4   2      102.31      121.10      3.39 o 
  -6  -4   2       67.61       61.75      2.44 o 
  -5  -4   2      169.76      160.93      3.34 o 
  -4  -4   2      103.90      103.38      2.62 o 
  -3  -4   2      120.67      128.57      2.85 o 
  -2  -4   2       95.99       97.56      2.41 o 
  -1  -4   2      418.28      390.54      4.29 o 
  -5  -3   2      336.68      327.80      4.17 o 
  -4  -3   2       46.58       47.92      1.73 o 
  -3  -3   2      515.29      530.77      4.70 o 
  -2  -3   2      543.33      533.84      4.40 o 
  -1  -3   2       25.92       25.66      1.20 o 
  -2  -2   2      143.74      149.43      2.05 o 
  -1  -2   2      865.77      914.44      4.60 o 
   0  -2   2      663.93      661.85      3.80 o 
  -1  -1   2     1107.18     1145.63      3.93 o 
   0  -1   2     1036.57     1026.55      3.45 o 
  -5  -5   3       21.28       20.51      1.94 o 
  -4  -5   3       47.09       53.36      2.40 o 
  -3  -5   3      125.08      128.44      3.18 o 
  -2  -5   3       24.45       19.82      2.29 o 
  -7  -4   3       37.07       42.88      2.82 o 
  -6  -4   3      117.04      117.36      3.11 o 
  -5  -4   3       86.10       81.16      2.54 o 
  -4  -4   3      156.20      152.43      3.11 o 
  -3  -4   3       68.73       62.65      2.13 o 
  -2  -4   3      325.62      207.06      4.65 o 
  -1  -4   3       29.62       29.73      1.56 o 
  -5  -3   3       44.89       46.87      1.89 o 
  -4  -3   3      241.25      237.32      3.39 o 
  -3  -3   3       25.28       24.78      1.34 o 
  -2  -3   3      242.39      275.23      3.34 o 
  -1  -3   3      579.47      598.94      4.61 o 
  -3  -2   3      227.12      219.65      2.69 o 
  -2  -2   3      457.27      469.58      3.62 o 
  -1  -2   3        2.72        3.54      0.65 o 
   0  -2   3      537.91      580.70      3.66 o 
  -1  -1   3       76.54       80.83      1.21 o 
   0  -1   3     1181.50     1148.93      3.83 o 
  -5  -5   4        9.89        4.26      2.48 o 
  -4  -5   4       64.05       59.77      2.49 o 
  -3  -5   4       24.76       25.43      1.87 o 
  -2  -5   4       22.42       24.00      1.76 o 
  -7  -4   4       52.01       59.16      2.92 o 
  -6  -4   4       18.96       21.87      2.25 o 
  -5  -4   4       97.78      103.80      2.87 o 
  -4  -4   4       68.52       64.00      2.19 o 
  -3  -4   4      163.61      163.05      3.15 o 
  -2  -4   4       95.82      102.12      2.51 o 
  -1  -4   4      228.37      214.74      3.41 o 
  -5  -3   4      266.55      256.17      3.81 o 
  -4  -3   4       26.75       23.63      1.43 o 
  -3  -3   4       91.61       92.64      2.13 o 
  -2  -3   4      142.38      141.67      2.47 o 
  -1  -3   4      100.78       99.30      2.12 o 
  -3  -2   4      423.96      429.10      3.76 o 
  -2  -2   4        8.18        9.76      0.82 o 
  -1  -2   4       73.43       66.75      1.43 o 
   0  -2   4       56.09       55.19      1.28 o 
  -1  -1   4      406.18      425.55      2.60 o 
   0  -1   4       87.95       87.31      1.20 o 
  -5  -5   5       42.60       40.40      2.77 o 
  -4  -5   5       19.61       19.97      2.60 o 
  -3  -5   5       17.70       25.67      1.85 o 
  -2  -5   5        9.98        9.95      1.51 o 
  -7  -4   5        8.13        5.49      1.82 o 
  -6  -4   5       45.07       49.78      2.62 o 
  -5  -4   5       44.70       44.90      2.46 o 
  -4  -4   5       74.82       71.79      2.40 o 
  -3  -4   5        3.02        3.31      1.19 o 
  -2  -4   5      174.68      174.97      3.17 o 
  -1  -4   5       31.38       32.89      1.63 o 
  -6  -3   5      177.55      173.91      3.61 o 
  -5  -3   5       38.68       37.44      2.05 o 
  -4  -3   5       93.31       82.26      2.29 o 
  -3  -3   5       40.97       40.05      1.57 o 
  -2  -3   5       60.99       62.50      1.79 o 
  -1  -3   5       21.79       25.17      1.24 o 
  -3  -2   5       45.22       42.81      1.37 o 
  -2  -2   5      203.06      218.93      2.58 o 
  -1  -2   5       67.55       73.12      1.51 o 
  -2  -1   5      137.56      149.04      1.79 o 
  -1  -1   5      315.29      333.04      2.35 o 
   0  -1   5      382.82      370.33      2.38 o 
  -5  -5   6       21.52       19.92      2.36 o 
  -4  -5   6       34.64       38.94      2.59 o 
  -3  -5   6       46.89       37.79      2.86 o 
  -2  -5   6       93.98       97.13      2.85 o 
  -7  -4   6       56.07       57.42      2.64 o 
  -6  -4   6       55.36       50.32      2.48 o 
  -5  -4   6       53.01       55.82      2.28 o 
  -4  -4   6       27.23       25.98      1.71 o 
  -3  -4   6       95.44       69.53      3.04 o 
  -2  -4   6       90.99       95.70      2.50 o 
  -1  -4   6      178.23      169.22      3.09 o 
  -7  -3   6       45.65       41.63      2.18 o 
  -6  -3   6       36.56       37.48      2.03 o 
  -5  -3   6       39.02       38.03      1.82 o 
  -4  -3   6        9.76       10.09      1.24 o 
  -3  -3   6      188.14      148.30      3.16 o 
  -2  -3   6       82.77       79.76      2.00 o 
  -1  -3   6       59.58       59.51      1.70 o 
  -4  -2   6        6.34        8.42      1.02 o 
  -3  -2   6       52.54       48.45      1.60 o 
  -2  -2   6       53.04       53.81      1.44 o 
  -1  -2   6       71.34       77.85      1.59 o 
  -2  -1   6      174.83      176.87      1.97 o 
  -1  -1   6      425.60      431.29      2.77 o 
  -4  -5   7       24.48       26.35      2.46 o 
  -3  -5   7      140.26      144.25      3.72 o 
  -2  -5   7       57.15       57.38      2.50 o 
  -6  -4   7       33.98       26.25      2.03 o 
  -5  -4   7       89.22       81.13      3.56 o 
  -4  -4   7      142.22      136.82      3.17 o 
  -3  -4   7       35.14       32.94      2.13 o 
  -2  -4   7      296.76      310.77      4.27 o 
  -7  -3   7       38.85       39.39      2.15 o 
  -6  -3   7       24.55       24.26      1.79 o 
  -5  -3   7       99.44       92.02      2.53 o 
  -4  -3   7      163.07      159.23      3.00 o 
  -3  -3   7       78.46       72.09      2.04 o 
  -2  -3   7      224.07      231.09      3.35 o 
  -1  -3   7       15.82       14.91      1.15 o 
  -4  -2   7       33.96       35.27      1.48 o 
  -3  -2   7       52.48       50.76      1.55 o 
  -2  -2   7      152.80      148.39      2.30 o 
  -1  -2   7       13.29       13.90      0.92 o 
  -2  -1   7       66.82       64.65      1.28 o 
  -1  -1   7      140.56      149.54      1.74 o 
  -4  -5   8       86.17       88.88      3.05 o 
  -3  -5   8        0.32        0.94      1.48 o 
  -2  -5   8       97.43      115.33      3.37 o 
  -6  -4   8        7.99        9.37      1.68 o 
  -5  -4   8       32.29       28.02      1.95 o 
  -4  -4   8       44.53       41.84      2.76 o 
  -3  -4   8      300.00      300.71      4.39 o 
  -2  -4   8       67.11       67.07      2.24 o 
  -7  -3   8       45.44       42.40      2.21 o 
  -6  -3   8      122.69      122.67      3.08 o 
  -5  -3   8      320.07      318.72      4.40 o 
  -4  -3   8      247.77      224.85      3.60 o 
  -3  -3   8       21.42       21.41      1.43 o 
  -2  -3   8       42.80       43.31      1.69 o 
  -1  -3   8      105.30       98.69      2.30 o 
  -5  -2   8       21.51       20.68      1.47 o 
  -4  -2   8      210.27      168.91      3.33 o 
  -3  -2   8      158.75      159.27      2.53 o 
  -2  -2   8       25.31       25.44      1.20 o 
  -1  -2   8       94.18       87.85      1.84 o 
  -3  -1   8       99.14       98.12      1.76 o 
  -2  -1   8      187.41      191.05      2.14 o 
  -1  -1   8      534.85      535.91      3.27 o 
  -4  -5   9       12.33       10.60      1.83 o 
  -3  -5   9       86.80       79.14      2.83 o 
  -6  -4   9      110.54      115.73      3.34 o 
  -5  -4   9       32.78       33.74      2.08 o 
  -4  -4   9       16.79       17.87      1.76 o 
  -3  -4   9       37.36       38.89      2.05 o 
  -2  -4   9      189.16      187.84      3.49 o 
  -7  -3   9       19.53       18.82      2.00 o 
  -6  -3   9       98.45       92.05      2.77 o 
  -5  -3   9       59.61       64.30      2.28 o 
  -4  -3   9      224.87      221.38      3.55 o 
  -3  -3   9      403.11      359.20      4.33 o 
  -2  -3   9        2.21        1.43      1.09 o 
  -1  -3   9       22.05       19.96      1.32 o 
  -5  -2   9      183.12      184.26      3.18 o 
  -4  -2   9      176.11      178.18      2.90 o 
  -3  -2   9       17.19       18.56      1.33 o 
  -2  -2   9       78.71       80.93      1.83 o 
  -1  -2   9      169.48      157.95      2.32 o 
  -3  -1   9      337.47      338.18      3.20 o 
  -2  -1   9      200.65      185.87      2.16 o 
  -1  -1   9       65.86       63.96      1.26 o 
  -3  -5  10        3.17        1.54      1.53 o 
  -5  -4  10       97.08       97.83      3.03 o 
  -4  -4  10       35.19       35.29      2.02 o 
  -3  -4  10       85.41       89.09      2.73 o 
  -2  -4  10       46.36       53.87      2.33 o 
  -7  -3  10       34.98       43.43      2.33 o 
  -6  -3  10       38.62       40.70      2.17 o 
  -5  -3  10       58.12       55.26      2.17 o 
  -4  -3  10       78.27       78.57      2.34 o 
  -3  -3  10       90.01       91.42      2.41 o 
  -2  -3  10      504.44      488.50      4.89 o 
  -6  -2  10      135.97      119.33      2.91 o 
  -5  -2  10       12.82       11.67      1.33 o 
  -4  -2  10      343.00      333.16      3.91 o 
  -3  -2  10      383.84      372.39      3.84 o 
  -2  -2  10       43.53       53.62      1.77 o 
  -1  -2  10      243.34      230.53      2.81 o 
  -4  -1  10       15.74       17.01      1.16 o 
  -3  -1  10       43.62       43.16      1.31 o 
  -2  -1  10      310.11      293.90      2.80 o 
  -1  -1  10      351.00      316.24      2.64 o 
  -5  -4  11        4.27        2.61      2.13 o 
  -4  -4  11       42.20       43.37      2.19 o 
  -3  -4  11       85.25       81.05      2.61 o 
  -2  -4  11      195.35      196.65      3.66 o 
  -6  -3  11      178.16      178.60      3.77 o 
  -5  -3  11       72.41       64.10      2.90 o 
  -4  -3  11       57.01       56.33      2.14 o 
  -3  -3  11      114.61      121.19      2.76 o 
  -2  -3  11      110.60      112.85      2.55 o 
  -7  -2  11       42.46       47.06      2.22 o 
  -6  -2  11       29.11       26.04      1.71 o 
  -5  -2  11      192.08      194.20      3.37 o 
  -4  -2  11        9.48       11.12      1.27 o 
  -3  -2  11       81.81       84.74      2.04 o 
  -2  -2  11      430.44      423.39      3.98 o 
  -4  -4  12       10.26        7.55      2.06 o 
  -3  -4  12       54.38       59.72      2.32 o 
  -6  -3  12      119.73      118.31      3.15 o 
  -5  -3  12       26.69       27.65      1.81 o 
  -4  -3  12       77.59       80.50      2.64 o 
  -3  -3  12       44.59       40.47      1.83 o 
  -2  -3  12      244.49      241.32      3.56 o 
  -3  -4  13       33.90       41.34      2.35 o 
   2   2  -2       39.98       39.06      0.83 o 
   1   2  -1       61.26       59.21      1.07 o 
   2   2  -1      139.67      141.47      1.56 o 
   3   2  -1       44.90       43.80      0.93 o 
   2   3  -1       51.56       48.69      1.25 o 
   3   3  -1       47.32       46.87      1.24 o 
   1   2   0       20.26       19.78      0.77 o 
   2   2   0       48.15       45.52      1.01 o 
   3   2   0       86.68       87.68      1.36 o 
   1   3   0       57.34       53.86      1.37 o 
   3   3   0       42.46       42.30      1.27 o 
   3   4   0      105.92      105.26      2.19 o 
  -1   1   1      735.14      730.08      2.94 o 
   0   1   1     1028.00      982.88      3.19 o 
  -1   2   1       61.58       60.02      1.25 o 
   0   2   1        8.67        8.89      0.66 o 
   2   2   1       65.87       66.64      1.26 o 
   0   3   1       94.94       90.24      1.75 o 
   2   3   1      174.63      176.03      2.37 o 
   4   3   1       58.84       57.51      1.54 o 
   2   4   1      111.50      103.45      2.22 o 
   2   5   1       16.33       16.65      1.46 o 
  -1   1   2      317.87      324.70      2.06 o 
   0   1   2      297.60      292.59      1.91 o 
  -1   2   2      248.56      253.35      2.40 o 
   0   2   2      190.61      196.57      2.13 o 
   1   2   2       43.82       43.69      1.09 o 
  -1   3   2        7.44        6.75      0.82 o 
   1   3   2       27.71       28.71      1.15 o 
   3   3   2      130.64      134.70      2.24 o 
   1   4   2       57.24       56.91      1.84 o 
   3   4   2       77.86       75.61      2.00 o 
   1   5   2       31.69       29.77      1.74 o 
   3   5   2        6.28        7.86      1.21 o 
  -2   1   3      366.41      361.27      2.32 o 
  -1   1   3       21.98       21.94      0.73 o 
  -2   2   3      112.96      110.13      1.73 o 
  -1   2   3        0.78        1.52      0.57 o 
   0   2   3      154.43      166.28      2.01 o 
  -1   3   3      166.36      163.35      2.42 o 
   0   3   3       19.21       19.23      1.07 o 
   2   3   3       62.70       66.73      1.66 o 
   4   3   3       16.82       16.72      1.16 o 
  -1   4   3        8.50        7.86      1.14 o 
   0   4   3       47.02       42.46      1.69 o 
   2   4   3       17.58       19.64      1.38 o 
   4   4   3       11.63       11.28      1.27 o 
   2   5   3       16.17       16.54      1.51 o 
  -2   1   4      153.63      156.70      1.62 o 
  -1   1   4      116.61      120.85      1.43 o 
  -2   2   4        2.35        2.87      0.61 o 
  -1   2   4       21.08       19.80      0.89 o 
   0   2   4       16.10       15.92      0.85 o 
   1   2   4       60.49       66.22      1.44 o 
  -2   3   4       40.88       39.20      1.38 o 
   0   3   4       94.32       99.34      2.03 o 
   1   3   4       20.88       21.17      1.13 o 
   3   3   4        9.35        9.98      1.05 o 
   0   4   4        7.38        8.73      1.20 o 
   1   4   4       26.85       29.34      1.57 o 
   3   4   4        1.23        0.65      1.04 o 
   3   5   4        0.92        0.67      1.23 o 
  -3   1   5       52.37       48.86      1.02 o 
  -1   1   5       90.52       93.90      1.35 o 
  -3   2   5       12.98       11.85      0.83 o 
  -1   2   5       19.39       20.33      0.91 o 
  -1   3   5        6.26        6.95      0.88 o 
   1   3   5       23.60       25.21      1.26 o 
   2   3   5        6.73        6.56      0.96 o 
  -1   4   5        9.01        8.15      1.15 o 
   1   4   5       29.34       32.74      1.61 o 
   4   4   5       12.16       12.32      1.29 o 
  -1   5   5       27.64       30.69      1.80 o 
   4   5   5        5.33        7.76      1.43 o 
  -3   1   6      187.59      202.11      2.01 o 
  -2   1   6       50.19       50.16      1.08 o 
  -2   2   6       15.23       14.49      0.89 o 
   0   2   6       44.52       47.63      1.33 o 
  -2   3   6       23.76       22.86      1.24 o 
   0   3   6       16.06       15.75      1.09 o 
   2   3   6        4.26        4.97      0.99 o 
  -2   4   6       26.12       27.38      1.53 o 
   0   4   6       15.15       17.35      1.38 o 
   5   4   6       16.14       16.69      1.43 o 
   0   5   6       17.20       18.48      1.62 o 
  -3   1   7       60.10       57.59      1.20 o 
  -2   1   7       19.18       18.49      0.78 o 
  -3   2   7       15.07       14.36      0.99 o 
  -1   2   7        3.82        4.30      0.73 o 
  -3   3   7       22.53       20.26      1.24 o 
  -1   3   7        4.54        4.33      0.93 o 
   1   3   7       45.81       45.92      1.64 o 
  -1   4   7        2.57        3.16      1.10 o 
   1   4   7       12.17       12.43      1.33 o 
   3   4   7       10.97       13.01      1.40 o 
  -1   5   7       38.55       39.30      2.02 o 
   1   5   7       13.17       12.93      1.55 o 
  -3   1   8       28.46       27.22      0.95 o 
  -2   1   8       53.81       53.31      1.24 o 
  -3   2   8       45.58       46.19      1.43 o 
  -2   2   8        7.27        7.05      0.81 o 
   0   2   8       13.88       15.09      1.00 o 
  -3   3   8        6.15        6.58      1.12 o 
  -2   3   8       12.29       13.64      1.16 o 
   0   3   8       23.64       22.29      1.32 o 
   2   3   8       32.78       32.98      1.60 o 
  -3   4   8       86.13       88.74      2.51 o 
  -2   4   8       19.27       19.58      1.54 o 
   0   4   8        7.22        7.35      1.28 o 
   2   4   8       38.56       39.07      1.87 o 
   5   4   8       33.12       33.07      1.91 o 
   0   5   8        4.20        5.80      1.35 o 
   2   5   8       40.67       46.14      2.26 o 
  -2   1   9       57.61       53.99      1.30 o 
  -4   2   9       50.56       50.48      1.53 o 
  -2   2   9       22.60       23.14      1.18 o 
  -1   2   9       48.66       46.68      1.47 o 
  -4   3   9       64.56       64.67      1.99 o 
  -2   3   9        0.63        0.90      0.95 o 
  -1   3   9        6.33        7.16      1.05 o 
   1   3   9       26.37       28.58      1.51 o 
  -2   4   9       54.31       55.20      2.15 o 
   1   4   9       28.43       29.00      1.73 o 
   3   4   9       14.00       12.93      1.47 o 
   6   4   9       13.00       13.15      1.74 o 
  -2   5   9        8.02        7.65      1.50 o 
   1   5   9       34.77       41.81      2.23 o 
   3   5   9        5.93        9.27      1.62 o 
  -3   2  10      110.20      109.62      2.16 o 
  -1   2  10       69.86       66.20      1.80 o 
  -3   3  10       25.84       26.27      1.54 o 
  -1   3  10       43.69       45.52      1.76 o 
   0   3  10       39.55       39.00      1.69 o 
   2   3  10        8.19       10.07      1.29 o 
  -3   4  10       24.52       24.83      1.68 o 
  -1   4  10       52.70       55.64      2.18 o 
   0   4  10        4.18        4.17      1.28 o 
   2   4  10        3.96        4.90      1.40 o 
   4   4  10        5.04        5.25      1.41 o 
  -3   5  10        0.91        1.84      1.38 o 
   2   5  10        6.49        8.33      1.73 o 
  -2   1  11       89.87       87.98      1.80 o 
  -2   2  11      123.58      127.02      2.41 o 
  -4   3  11       16.37       16.64      1.39 o 
  -2   3  11       31.75       33.66      1.70 o 
   0   3  11       30.49       33.72      1.67 o 
  -4   4  11       12.12       13.37      1.51 o 
  -2   4  11       56.08       55.32      2.29 o 
   0   4  11       22.73       23.74      1.70 o 
   3   4  11        2.70        2.07      1.45 o 
   5   4  11        2.44        1.01      1.44 o 
  -2   5  11        0.13        0.00      1.38 o 
  -1   2  12       57.38       55.18      1.87 o 
  -3   3  12       12.80       10.64      1.34 o 
  -1   3  12       34.27       34.42      1.76 o 
  -3   4  12       15.61       17.50      1.63 o 
  -1   4  12       38.90       43.56      2.15 o 
   4   4  12       10.44        9.76      1.72 o 
  -2   2  13       17.40       18.55      1.34 o 
  -2   3  13        3.77        1.77      1.17 o 
   0   3  13       12.88       14.98      1.52 o 
  -2   4  13       24.74       25.52      1.86 o 
   0   4  13       11.52       11.30      1.61 o 
  -1   2  14        1.72        1.89      1.12 o 
  -1   3  14        4.59        5.33      1.34 o 
   1   3  14       13.49       15.17      1.60 o 
  -1   4  14       14.39       17.87      1.80 o 
   1   4  14        8.97        9.13      1.67 o 
  -2   3  15        0.70        0.98      1.23 o 
   0   3  15        1.89        0.38      1.34 o 
   0   4  15       13.00       13.04      1.73 o 
  -1   2  16       11.62       12.50      1.50 o 
  -2   3  16        5.97        6.05      1.47 o 
  -1   3  16        7.21       11.39      1.65 o 
   1   3  16        5.47        5.47      1.52 o 
  -1   2  17        6.06        8.06      1.39 o 
  -1   3  17        5.99        6.60      1.57 o 
   0   3  17       11.48       12.33      1.87 o 
   1  -1 -10      348.23      325.49      4.95 o 
   2  -1 -10      307.52      347.47      5.53 o 
   1  -1  -9       64.86       65.24      2.34 o 
   2  -1  -9      202.70      197.96      4.04 o 
   3  -1  -9      334.98      329.74      5.74 o 
   1   0  -9     1735.64     1792.54      8.13 o 
   0  -2  -8       49.65       51.12      2.50 o 
   1  -2  -8       85.31       82.18      3.05 o 
   0  -1  -8       35.57       34.16      1.68 o 
   1  -1  -8      526.10      540.23      5.96 o 
   2  -1  -8      185.85      187.39      3.82 o 
   3  -1  -8       98.63       94.09      3.09 o 
  -4   0  -8        8.79        9.44      1.68 o 
   2   0  -8       60.38       67.43      1.93 o 
   4   0  -8      718.56      907.16      8.96 o 
  -4   1  -8      106.47      113.12      3.54 o 
  -3   1  -8      346.62      415.36      5.44 o 
  -2   1  -8       37.26       36.89      1.51 o 
   0  -2  -7      196.72      188.98      4.22 o 
   1  -2  -7       12.30       11.21      1.53 o 
   0  -1  -7      483.69      488.39      5.33 o 
   1  -1  -7      139.91      154.63      3.19 o 
   2  -1  -7       66.62       62.97      2.31 o 
   3  -1  -7      208.91      209.92      4.31 o 
  -3   0  -7       88.97       86.01      2.70 o 
   1   0  -7     2157.93     2206.09      8.36 o 
   3   0  -7        1.33        3.03      1.14 o 
  -4   1  -7      105.97      102.40      3.26 o 
  -3   1  -7      282.89      290.02      4.49 o 
  -2   1  -7      237.51      299.95      3.72 o 
  -1   1  -7      246.53      263.93      2.43 o 
   2   1  -7       66.62       63.53      1.61 o 
   3   1  -7      208.91      212.37      3.59 o 
   4   1  -7       67.31       63.96      2.59 o 
   0  -2  -6      159.45      175.43      4.04 o 
   1  -2  -6       71.38       78.57      2.90 o 
   2  -2  -6       54.25       53.49      2.58 o 
   0  -1  -6       22.99       25.85      1.41 o 
   1  -1  -6      423.43      422.58      4.95 o 
   2  -1  -6      172.55      184.65      3.63 o 
   3  -1  -6      657.61      740.73      7.81 o 
  -4   0  -6      143.43      163.24      4.28 o 
  -2   0  -6      272.85      250.57      3.67 o 
   2   0  -6      402.49      435.81      4.41 o 
   4   0  -6      187.49      200.81      4.31 o 
  -4   1  -6       36.74       45.05      2.64 o 
  -3   1  -6      220.64      213.17      3.86 o 
  -2   1  -6       50.85       51.65      1.71 o 
  -1   1  -6      324.42      332.06      2.78 o 
   2   1  -6      172.55      179.03      2.61 o 
   3   1  -6      657.61      725.49      6.49 o 
   4   1  -6      226.48      244.11      4.59 o 
  -3   2  -6       62.68       57.96      2.44 o 
  -2   2  -6       28.39       31.19      1.68 o 
  -1   2  -6      471.04      484.75      4.52 o 
   0   2  -6      159.45      158.82      2.33 o 
   1   2  -6       71.38       75.13      1.70 o 
   1   2  -6       71.38       80.25      1.81 o 
   2   2  -6       54.25       54.63      1.83 o 
   3   2  -6       51.21       44.08      2.18 o 
   0  -2  -5      226.40      243.50      4.53 o 
   1  -2  -5       68.74       74.77      2.68 o 
   2  -2  -5      201.10      222.78      4.59 o 
   0  -1  -5      386.29      373.35      4.35 o 
   1  -1  -5      312.34      328.90      4.22 o 
   2  -1  -5      135.05      138.84      3.08 o 
   3  -1  -5      183.24      184.07      3.96 o 
   4  -1  -5      604.38      646.10      8.13 o 
  -3   0  -5       74.43       80.71      2.73 o 
   1   0  -5      508.29      484.88      3.58 o 
   3   0  -5       34.72       35.28      1.78 o 
  -4   1  -5       83.22       91.33      3.14 o 
  -3   1  -5      842.13      888.07      7.80 o 
  -2   1  -5      109.24       99.03      2.25 o 
  -1   1  -5      456.22      433.14      3.30 o 
   1   1  -5      312.34      315.00      2.35 o 
   2   1  -5      135.05      143.23      2.43 o 
   3   1  -5      183.24      184.52      3.44 o 
   4   1  -5      604.38      623.95      7.22 o 
  -4   2  -5      117.71      116.18      3.76 o 
  -3   2  -5      315.48      309.37      5.19 o 
  -2   2  -5      125.23      128.20      2.95 o 
  -1   2  -5      185.64      184.50      2.98 o 
   0   2  -5      226.40      237.30      2.99 o 
   1   2  -5       68.74       70.80      1.81 o 
   1   2  -5       68.74       77.86      1.93 o 
   2   2  -5      201.10      221.63      3.53 o 
   3   2  -5       45.74       48.70      2.14 o 
   4   2  -5      357.24      347.22      5.79 o 
  -2   3  -5       22.89       21.96      1.97 o 
  -1   3  -5       85.46       97.25      2.93 o 
   0   3  -5       74.69       77.15      2.53 o 
   1   3  -5       20.97       23.09      1.74 o 
   2   3  -5       59.49       57.28      2.36 o 
   0  -2  -4       58.06       57.16      2.32 o 
   1  -2  -4       73.21       68.45      2.50 o 
   2  -2  -4        9.47       11.15      1.53 o 
  -4  -1  -4      141.27      140.97      3.96 o 
  -3  -1  -4      765.07      789.32      7.99 o 
   0  -1  -4       88.99       85.63      2.12 o 
   1  -1  -4      395.10      416.89      4.55 o 
   2  -1  -4      535.03      560.49      5.83 o 
   3  -1  -4     1104.17     1172.56      9.48 o 
   4  -1  -4      151.41      156.50      4.02 o 
  -4   0  -4      167.12      215.01      4.57 o 
  -2   0  -4      678.72      685.31      5.77 o 
   2   0  -4     1446.70     1493.34      7.92 o 
   4   0  -4      447.08      470.65      6.36 o 
  -4   1  -4      141.27      131.04      3.56 o 
  -3   1  -4      765.07      783.35      7.29 o 
  -2   1  -4      546.84      577.40      5.21 o 
  -1   1  -4      414.30      371.90      3.16 o 
   1   1  -4      508.53      544.13      3.43 o 
   2   1  -4      535.03      531.22      4.56 o 
   3   1  -4     1104.17     1147.59      8.38 o 
   4   1  -4      151.41      161.47      3.87 o 
  -3   2  -4        6.14        6.91      1.46 o 
  -2   2  -4     1225.86     1252.75      8.90 o 
  -1   2  -4      213.97      226.79      3.40 o 
   0   2  -4       58.06       57.69      1.69 o 
   1   2  -4       73.21       65.58      1.84 o 
   2   2  -4        9.47       11.51      1.19 o 
   3   2  -4      429.25      448.08      5.83 o 
   4   2  -4      121.41      119.80      3.61 o 
  -2   3  -4       91.77       91.49      3.13 o 
  -1   3  -4       75.38       77.27      2.75 o 
   0   3  -4      335.13      359.94      5.28 o 
   1   3  -4       77.00       78.79      2.69 o 
   2   3  -4      143.18      138.47      3.52 o 
   2   3  -4      143.18      150.14      3.77 o 
   3   3  -4       90.78       86.37      3.09 o 
   3   3  -4       90.78       95.69      3.35 o 
   0  -2  -3      541.11      599.37      6.57 o 
   1  -2  -3        3.01        4.08      1.20 o 
   2  -2  -3      396.48      408.77      5.87 o 
   3  -2  -3      233.60      240.10      4.92 o 
  -4  -1  -3      218.15      224.87      4.79 o 
  -3  -1  -3      554.41      586.46      6.79 o 
   0  -1  -3     1182.04     1123.65      6.80 o 
   1  -1  -3       78.13       80.62      2.05 o 
   2  -1  -3     1295.60     1318.76      8.71 o 
   3  -1  -3      252.51      258.00      4.46 o 
   4  -1  -3      358.11      354.10      5.86 o 
  -3   0  -3      323.10      315.13      4.59 o 
  -1   0  -3     3734.65     3771.91      9.79 o 
   1   0  -3     5781.30     5625.61     10.98 o 
   3   0  -3      954.60     1003.64      7.87 o 
  -4   1  -3      218.15      228.98      4.73 o 
  -3   1  -3      554.41      597.26      6.42 o 
  -2   1  -3     1433.82     1411.15      8.08 o 
  -1   1  -3      858.32      868.49      4.98 o 
   0   1  -3     1182.04     1087.00      4.27 o 
   1   1  -3       78.13       80.32      1.52 o 
   2   1  -3     1406.51     1485.95      7.88 o 
   3   1  -3      252.51      249.60      3.98 o 
   4   1  -3      358.11      353.11      5.62 o 
  -3   2  -3      504.23      535.75      6.75 o 
  -2   2  -3      201.21      217.01      3.93 o 
  -1   2  -3      351.33      356.77      4.37 o 
   0   2  -3      541.11      575.62      5.16 o 
   1   2  -3        3.01        4.65      0.89 o 
   2   2  -3      461.48      488.51      5.62 o 
   3   2  -3      233.60      241.57      4.48 o 
   4   2  -3       29.57       33.18      2.25 o 
  -2   3  -3      217.93      218.42      4.66 o 
  -1   3  -3       14.45       12.83      1.65 o 
   0   3  -3       67.15       66.52      2.54 o 
   1   3  -3      587.66      604.74      6.97 o 
   2   3  -3      241.18      243.04      4.84 o 
   3   3  -3       24.56       23.22      2.16 o 
   0  -2  -2      673.67      700.08      6.86 o 
   1  -2  -2      874.20      959.66      8.24 o 
   2  -2  -2      139.27      148.67      3.58 o 
   3  -2  -2      885.00      867.35      9.02 o 
  -4  -1  -2     1587.90     1831.02     13.11 o 
  -3  -1  -2       37.24       35.44      1.93 o 
   0  -1  -2     1042.13     1018.21      6.14 o 
   1  -1  -2     1127.41     1183.49      7.11 o 
   2  -1  -2     1793.70     1859.01     10.07 o 
   3  -1  -2      154.67      147.22      3.58 o 
   4  -1  -2      152.71      159.68      4.08 o 
  -4   0  -2      219.39      235.62      4.71 o 
  -2   0  -2     5652.74     5390.20     15.03 o 
   2   0  -2     2755.62     2883.76     10.77 o 
   4   0  -2      771.91      821.66      8.31 o 
  -4   1  -2     1587.90     2063.91     13.67 o 
  -3   1  -2       37.24       37.05      1.90 o 
  -2   1  -2      414.95      439.13      4.65 o 
  -1   1  -2     2312.08     2289.26      8.37 o 
   0   1  -2     1042.13     1003.36      4.55 o 
   1   1  -2     1127.41     1166.61      5.75 o 
   2   1  -2     1793.70     1810.42      8.95 o 
   3   1  -2      154.67      171.39      3.59 o 
   4   1  -2      152.71      146.25      3.69 o 
  -3   2  -2      160.51      158.12      3.84 o 
  -2   2  -2      869.38      913.68      7.91 o 
  -1   2  -2      156.26      161.32      3.12 o 
   0   2  -2      673.67      671.44      5.83 o 
   1   2  -2      874.20      905.27      6.93 o 
   2   2  -2      139.27      151.47      3.28 o 
   3   2  -2      885.00      945.12      8.85 o 
   4   2  -2      184.17      180.97      4.43 o 
  -2   3  -2      145.72      143.53      3.95 o 
  -1   3  -2       97.35      104.72      3.22 o 
   0   3  -2      258.08      280.47      4.88 o 
   1   3  -2       26.17       24.02      1.82 o 
   2   3  -2      544.73      548.41      7.10 o 
   0  -3  -1      330.30      336.81      5.74 o 
   0  -2  -1       29.40       36.58      1.77 o 
   1  -2  -1      213.37      225.48      3.95 o 
   2  -2  -1      486.48      514.07      6.31 o 
   3  -2  -1      156.39      158.76      3.92 o 
  -4  -1  -1      276.64      268.63      5.08 o 
  -3  -1  -1      987.35     1086.89      8.78 o 
  -2  -1  -1     1118.94     1192.36      7.97 o 
   0  -1  -1     3575.15     3445.02     10.59 o 
   1  -1  -1     2556.59     2574.77      9.90 o 
   2  -1  -1     2003.21     1995.14     10.22 o 
   3  -1  -1      339.79      367.59      5.18 o 
   4  -1  -1      322.59      406.60      6.37 o 
  -3   0  -1      760.30      885.20      7.41 o 
   3   0  -1     1728.99     1789.24     10.39 o 
  -4   1  -1      276.64      275.77      5.11 o 
  -3   1  -1      829.96      860.35      7.68 o 
  -2   1  -1     1118.94     1178.67      7.66 o 
  -1   1  -1      753.06      753.67      5.01 o 
   0   1  -1     3575.15     3388.48      9.16 o 
   2   1  -1     2003.21     1978.92      9.73 o 
   3   1  -1      339.79      363.41      4.97 o 
   4   1  -1      322.59      382.46      5.92 o 
  -3   2  -1      555.64      584.27      7.24 o 
  -2   2  -1      229.92      229.96      4.12 o 
  -1   2  -1      299.33      304.40      4.31 o 
   0   2  -1       29.40       31.98      1.57 o 
   1   2  -1      213.37      208.06      3.53 o 
   2   2  -1      486.48      513.68      6.03 o 
   3   2  -1      156.39      154.18      3.77 o 
  -2   3  -1      613.01      638.16      8.08 o 
  -1   3  -1      104.32      111.28      3.36 o 
   0   3  -1      330.30      322.06      5.36 o 
   1   3  -1      151.06      144.88      3.74 o 
   2   3  -1      179.58      170.15      4.15 o 
   0  -3   0      245.74      256.23      4.94 o 
   1  -3   0      199.74      202.27      4.50 o 
   0  -2   0      936.31      954.18      7.48 o 
   1  -2   0       70.58       69.65      2.24 o 
   2  -2   0      167.73      168.43      3.62 o 
   3  -2   0      301.91      307.66      5.27 o 
  -4  -1   0      196.19      209.29      4.49 o 
  -3  -1   0      492.68      500.04      5.91 o 
  -2  -1   0     1642.36     1704.56      9.27 o 
   0  -1   0       13.68       18.48      0.94 o 
   1  -1   0     1362.32     1367.35      6.93 o 
   2  -1   0     1401.60     1448.27      8.48 o 
   3  -1   0      492.88      506.94      6.01 o 
   4  -1   0      195.34      219.76      4.60 o 
  -4   0   0      479.65      500.87      6.46 o 
  -2   0   0     1568.14     1850.64      8.47 o 
   2   0   0     1552.72     1554.42      7.94 o 
   4   0   0      492.91      551.40      6.82 o 
  -4   1   0      196.20      211.29      4.49 o 
  -3   1   0      492.69      484.48      5.88 o 
  -2   1   0     1396.30     1450.65      8.67 o 
  -1   1   0     1372.64     1370.77      7.01 o 
   0   1   0       13.68       17.30      0.88 o 
   2   1   0     1401.60     1436.54      8.50 o 
   3   1   0      492.88      487.30      5.84 o 
   4   1   0      195.34      207.70      4.42 o 
  -3   2   0      302.52      314.62      5.46 o 
  -2   2   0      172.35      168.48      3.68 o 
  -1   2   0       73.05       69.87      2.27 o 
   0   2   0      936.31      925.90      7.41 o 
   1   2   0       70.58       67.92      2.22 o 
   3   2   0      301.91      309.34      5.35 o 
  -1   3   0      200.53      199.44      4.52 o 
   0   3   0      245.74      249.39      4.91 o 
   1   3   0      199.74      195.60      4.41 o 
   0  -3   1      330.67      325.92      5.38 o 
   1  -3   1      101.86      110.37      3.35 o 
   0  -2   1       30.20       34.81      1.57 o 
   1  -2   1      293.87      305.65      4.28 o 
   2  -2   1      229.43      226.51      4.03 o 
   3  -2   1      905.63      922.82      8.94 o 
  -4  -1   1      315.79      331.93      5.60 o 
  -3  -1   1      342.01      354.74      4.91 o 
  -2  -1   1     2010.12     1980.42      9.64 o 
   0  -1   1     3580.65     3442.30      9.19 o 
   1  -1   1      750.81      750.97      4.99 o 
   2  -1   1     1102.66     1206.64      7.67 o 
   3  -1   1      987.50     1028.67      8.49 o 
   4  -1   1      275.41      282.47      5.15 o 
  -3   0   1     1717.41     1694.57      9.98 o 
   3   0   1      770.80      854.47      7.40 o 
  -4   1   1      315.79      335.98      5.79 o 
  -3   1   1      342.01      358.13      5.14 o 
  -2   1   1     2010.12     1982.61     10.30 o 
  -1   1   1     2560.58     2569.99     10.01 o 
   0   1   1     3580.65     3387.79     10.51 o 
   2   1   1     1102.66     1168.93      7.93 o 
   3   1   1      987.50     1147.76      9.07 o 
   4   1   1      275.41      262.36      5.02 o 
  -3   2   1      159.38      167.04      4.17 o 
  -2   2   1      487.36      502.45      6.30 o 
  -1   2   1      214.48      217.27      3.92 o 
   0   2   1       30.20       35.54      1.81 o 
   1   2   1      293.87      295.89      4.48 o 
   3   2   1      905.63     1007.58      9.67 o 
  -1   3   1      152.32      143.26      4.01 o 
   0   3   1      330.67      334.81      5.78 o 
   1   3   1      101.86      109.31      3.55 o 
   0  -3   2      297.25      312.54      5.23 o 
   1  -3   2       96.51      104.70      3.20 o 
   2  -3   2      146.58      146.10      3.85 o 
   0  -2   2      663.93      682.18      5.85 o 
   1  -2   2      152.62      156.64      3.04 o 
   2  -2   2      860.88      921.44      7.81 o 
   3  -2   2      161.05      160.69      3.78 o 
  -4  -1   2      152.83      151.47      3.78 o 
  -3  -1   2      158.68      147.92      3.38 o 
  -2  -1   2     1798.21     1835.56      9.00 o 
   0  -1   2     1036.57     1010.63      4.57 o 
   1  -1   2     2314.22     2297.99      8.31 o 
   2  -1   2      416.34      443.28      4.67 o 
   3  -1   2       34.65       36.57      1.91 o 
   4  -1   2     1588.96     1751.10     12.53 o 
  -4   0   2      763.04      744.30      7.70 o 
  -2   0   2     2772.79     2833.56     10.68 o 
   2   0   2     5629.80     5284.61     14.67 o 
   4   0   2      225.72      237.35      4.71 o 
  -4   1   2      152.83      158.04      3.98 o 
  -3   1   2       68.77       62.31      2.37 o 
  -2   1   2     1798.21     1881.55     10.23 o 
  -1   1   2     1107.18     1165.43      7.07 o 
   0   1   2     1036.57     1039.14      6.22 o 
   2   1   2      416.34      455.28      5.17 o 
   3   1   2       34.65       47.77      2.23 o 
   4   1   2     1588.96     1657.56     12.47 o 
  -3   2   2      889.41      950.13      9.70 o 
  -2   2   2      143.74      157.34      3.70 o 
  -1   2   2      865.77      914.61      8.07 o 
   0   2   2      663.93      673.06      6.80 o 
   1   2   2      152.62      150.53      3.40 o 
   2   2   2      860.88      877.64      8.24 o 
   3   2   2      161.05      161.62      4.12 o 
   0  -3   3       66.92       69.82      2.55 o 
   1  -3   3       14.47       14.15      1.57 o 
   2  -3   3      218.41      224.93      4.61 o 
  -4  -2   3       30.51       35.78      2.25 o 
   0  -2   3      537.91      591.91      5.23 o 
   1  -2   3      349.91      354.31      4.30 o 
   2  -2   3      199.65      210.66      3.74 o 
   3  -2   3      497.97      517.13      6.50 o 
  -4  -1   3      361.78      354.46      5.55 o 
  -3  -1   3      255.08      264.30      4.15 o 
  -2  -1   3     1386.16     1416.81      7.76 o 
   0  -1   3     1181.50     1132.18      4.31 o 
   1  -1   3      857.05      815.03      4.79 o 
   2  -1   3     1414.71     1469.27      8.33 o 
   3  -1   3      556.94      598.54      6.38 o 
   4  -1   3      224.12      228.09      4.63 o 
  -3   0   3      945.18      972.78      7.74 o 
  -1   0   3     5739.30     5619.32     11.10 o 
   1   0   3     3620.89     3578.16      9.54 o 
   3   0   3      324.46      309.04      4.51 o 
  -4   1   3      361.78      372.23      6.02 o 
  -3   1   3      255.08      272.67      4.65 o 
  -2   1   3     1276.26     1317.97      8.75 o 
  -1   1   3       76.54       78.68      2.13 o 
   0   1   3     1181.50     1136.39      6.86 o 
   1   1   3      857.05      837.70      6.18 o 
   2   1   3     1414.71     1474.83      9.42 o 
   3   1   3      556.94      611.95      6.98 o 
   4   1   3      224.12      226.89      4.86 o 
  -3   2   3      227.12      229.40      4.87 o 
  -2   2   3      393.47      410.36      5.96 o 
  -1   2   3        2.72        2.37      1.09 o 
   0   2   3      537.91      592.67      6.59 o 
   1   2   3      349.91      353.25      5.22 o 
   2   2   3      199.65      202.20      4.16 o 
   3   2   3      497.97      514.68      7.22 o 
   0  -3   4      328.51      349.03      5.08 o 
   1  -3   4       72.72       73.28      2.61 o 
   2  -3   4      151.60      144.92      3.84 o 
  -4  -2   4      118.92      118.61      3.56 o 
   0  -2   4       56.09       56.11      1.68 o 
   1  -2   4      210.70      225.53      3.33 o 
   2  -2   4     1210.66     1260.03      8.75 o 
   3  -2   4        6.91        7.17      1.33 o 
  -4  -1   4      151.57      150.06      3.72 o 
  -3  -1   4     1091.10     1128.01      8.27 o 
  -2  -1   4      535.11      550.34      4.69 o 
   1  -1   4      420.70      367.49      3.11 o 
   2  -1   4      786.52      802.58      6.18 o 
   3  -1   4      751.53      784.37      7.25 o 
   4  -1   4      142.48      137.74      3.67 o 
  -4   0   4      440.61      439.07      6.11 o 
  -2   0   4     1428.99     1452.67      7.77 o 
   0   0   4     2602.85     2650.37      6.52 o 
   2   0   4      684.66      734.98      5.91 o 
   4   0   4      167.26      219.38      4.55 o 
  -4   1   4      151.57      161.73      4.16 o 
  -3   1   4     1091.10     1150.06      9.45 o 
  -2   1   4      535.11      553.31      5.80 o 
  -1   1   4      406.18      422.55      4.62 o 
   0   1   4       87.95       86.64      2.19 o 
   1   1   4      420.70      385.04      4.42 o 
   2   1   4      548.24      593.37      6.20 o 
   3   1   4      751.53      790.84      8.05 o 
   4   1   4      142.48      131.49      3.84 o 
  -2   2   4        8.18       10.81      1.59 o 
  -1   2   4       73.43       71.53      2.65 o 
   0   2   4       56.09       56.59      2.33 o 
   1   2   4      210.70      230.68      4.40 o 
   2   2   4     1210.66     1249.32     10.33 o 
   0  -3   5      136.74      145.47      3.33 o 
   1  -3   5       82.19       94.84      2.81 o 
   2  -3   5       23.44       20.84      1.76 o 
  -4  -2   5      355.29      354.72      5.84 o 
   0  -2   5      222.24      242.33      3.01 o 
   1  -2   5      181.61      175.90      2.85 o 
   2  -2   5      127.83      124.58      2.80 o 
   3  -2   5      314.10      302.33      5.02 o 
   4  -2   5      117.57      116.13      3.54 o 
  -4  -1   5      599.44      668.58      7.42 o 
  -3  -1   5      182.42      174.59      3.32 o 
  -2  -1   5      137.56      149.47      2.45 o 
   1  -1   5      459.49      468.75      3.38 o 
   2  -1   5      104.80      105.37      2.31 o 
   3  -1   5      839.63      931.26      8.07 o 
   4  -1   5       86.58      106.22      3.28 o 
  -3   0   5       35.71       34.12      1.77 o 
  -1   0   5      511.75      500.89      3.69 o 
   1   0   5      741.14      750.73      4.84 o 
   3   0   5       71.63       90.35      2.81 o 
  -4   1   5      599.44      649.86      8.18 o 
  -3   1   5      182.42      187.10      4.03 o 
  -2   1   5      137.56      146.34      3.18 o 
  -1   1   5      315.29      343.17      4.32 o 
   0   1   5      382.82      381.29      4.44 o 
   1   1   5      459.49      460.56      5.04 o 
   2   1   5      104.80      105.95      2.88 o 
   3   1   5      839.63      884.31      8.83 o 
  -2   2   5      203.06      224.42      4.70 o 
  -1   2   5       67.55       77.29      2.80 o 
   0   2   5      222.24      244.50      4.56 o 
   1   2   5      181.61      177.04      3.98 o 
   2   2   5      127.83      125.95      3.55 o 
  -4  -2   6        6.34        5.96      1.52 o 
   1  -2   6      465.93      489.96      4.45 o 
   2  -2   6       30.35       31.86      1.56 o 
   3  -2   6       63.29       63.49      2.44 o 
  -4  -1   6      227.48      227.18      4.39 o 
  -3  -1   6      653.38      735.29      6.49 o 
  -2  -1   6      174.83      177.46      2.58 o 
   1  -1   6      313.16      279.90      2.56 o 
   2  -1   6       50.93       52.90      1.70 o 
   3  -1   6      220.93      212.71      3.85 o 
   4  -1   6       37.15       39.89      2.43 o 
  -4   0   6      182.67      186.46      4.15 o 
  -2   0   6      406.46      440.17      4.47 o 
   0   0   6      616.70      648.29      3.95 o 
   2   0   6      277.59      256.48      3.69 o 
   4   0   6      149.45      176.48      4.33 o 
  -3   1   6      653.38      746.90      7.96 o 
  -2   1   6      174.83      182.84      3.62 o 
  -1   1   6      425.60      434.19      5.01 o 
   0   1   6       23.60       28.25      1.47 o 
   1   1   6      313.16      312.81      4.35 o 
   2   1   6       50.93       53.72      2.22 o 
   3   1   6      220.93      228.07      4.61 o 
  -2   2   6       53.04       54.64      2.63 o 
  -1   2   6       71.34       80.02      2.89 o 
   0   2   6      155.08      170.29      3.97 o 
   1   2   6      682.87      717.97      8.03 o 
   2   2   6       30.35       31.91      2.09 o 
   1  -2   7       26.22       23.46      1.08 o 
  -4  -1   7       67.21       65.49      2.50 o 
  -3  -1   7      209.32      204.77      3.47 o 
  -2  -1   7       66.82       65.09      1.58 o 
   1  -1   7      246.94      220.48      2.22 o 
   2  -1   7      237.60      227.70      3.27 o 
   3  -1   7      285.50      272.04      4.34 o 
   4  -1   7      104.76      102.48      3.28 o 
  -3   0   7        0.78        1.93      1.08 o 
  -1   0   7     2175.01     2259.52      8.44 o 
   1   0   7      748.68      702.60      5.15 o 
   3   0   7       89.34       93.15      2.75 o 
  -3   1   7      209.32      223.21      4.56 o 
  -2   1   7       66.82       68.71      2.39 o 
  -1   1   7      140.56      153.23      3.16 o 
   0   1   7      481.96      503.39      5.48 o 
   1   1   7      246.94      275.82      4.24 o 
   2   1   7      160.13      163.20      3.67 o 
   3   1   7      285.50      301.23      5.39 o 
  -1   2   7       13.29       12.23      1.60 o 
   0   2   7      193.01      188.06      4.27 o 
   1   2   7       26.22       26.09      1.97 o 
  -3  -1   8       99.14       95.40      2.41 o 
  -2  -1   8      187.41      186.45      2.46 o 
   1  -1   8      461.27      369.05      2.75 o 
   2  -1   8       38.08       38.11      1.51 o 
   3  -1   8      347.78      343.14      4.92 o 
   4  -1   8      107.94      109.61      3.35 o 
  -4   0   8      722.15      757.19      8.28 o 
  -2   0   8       57.23       65.33      1.93 o 
   0   0   8     2355.93     2444.63      8.68 o 
   2   0   8      227.26      215.86      3.57 o 
   4   0   8       10.06       10.11      1.63 o 
  -3   1   8       99.14      100.45      3.31 o 
  -2   1   8      187.41      192.75      3.89 o 
  -1   1   8      534.85      549.66      6.01 o 
   0   1   8       35.15       33.52      1.70 o 
   1   1   8      461.27      464.44      5.66 o 
   2   1   8       38.08       37.59      1.95 o 
   2   1   8       38.08       36.02      2.06 o 
   3   1   8      347.79      357.51      6.08 o 
  -1   2   8       86.21       87.63      3.20 o 
   0   2   8       48.35       49.07      2.54 o 
  -3   0   9      265.23      251.08      4.35 o 
  -1   0   9     1755.00     1835.07      8.26 o 
   1   0   9      611.00      609.85      5.15 o 
   1   0   9      611.00      604.50      5.19 o 
   3   0   9        5.17        4.52      1.36 o 
  -3   1   9      337.47      324.00      5.72 o 
  -2   1   9      200.65      191.50      4.04 o 
  -1   1   9       65.86       67.90      2.37 o 
   0   1   9      664.01      692.83      6.87 o 
   1   1   9      105.82      111.99      3.02 o 
   2   1   9      291.92      280.57      4.89 o 
   2   1   9      291.92      286.24      5.05 o 
   3   1   9       37.22       40.00      2.45 o 
  -3   1  10       43.62       45.79      2.49 o 
  -2   1  10      310.11      345.95      5.52 o 
  -1   1  10      351.00      334.82      5.09 o 
   0   1  10       59.96       66.40      2.43 o 
   1   1  10      636.40      643.69      7.20 o 
   2   1  10       24.77       23.79      1.84 o 
   2   1  10       24.77       27.84      1.94 o 
   1   1  11       51.35       51.67      2.36 o 
   0  -1 -11       60.93       58.81      2.77 o 
   0  -1 -10       17.44       20.12      1.85 o 
   1  -1 -10       99.98       98.07      2.85 o 
   0   0 -10       90.03       92.73      3.22 o 
   1   1 -10       99.98       97.09      3.35 o 
  -1  -1  -9       30.49       32.49      2.12 o 
   1  -1  -9       18.62       19.76      1.50 o 
  -1   0  -9      174.89      189.63      4.45 o 
   1   0  -9      498.30      492.98      5.85 o 
   1   1  -9       18.62       17.70      1.68 o 
   2   1  -9       58.20       53.74      2.39 o 
   0  -2  -8       14.26       15.47      1.49 o 
  -2  -1  -8       10.70        9.01      1.59 o 
   0  -1  -8       10.21        9.23      1.30 o 
   1  -1  -8      151.04      158.70      3.01 o 
   2  -1  -8       53.36       53.25      1.55 o 
  -2   0  -8       63.10       67.06      2.82 o 
   0   0  -8      672.20      718.00      7.23 o 
   2   0  -8       17.34       18.76      1.21 o 
   0   1  -8       10.21        9.26      1.34 o 
   1   1  -8      151.04      160.61      3.73 o 
   2   1  -8       53.36       53.69      2.20 o 
   3   1  -8       28.32       24.38      1.68 o 
  -1  -2  -7        7.31        7.31      1.32 o 
   1  -2  -7        3.53        4.65      0.87 o 
  -1  -1  -7       70.78       74.38      2.51 o 
   1  -1  -7       40.17       43.14      1.51 o 
   2  -1  -7       19.13       18.52      0.92 o 
  -1   0  -7      212.59      206.94      4.05 o 
   1   0  -7      619.54      622.19      5.69 o 
   3   0  -7        0.38        2.09      0.70 o 
  -1   1  -7       70.78       79.21      2.80 o 
   1   1  -7       40.17       41.50      1.92 o 
   2   1  -7       19.13       17.94      1.38 o 
   3   1  -7       59.98       55.40      2.19 o 
   4   1  -7       19.33       15.88      1.42 o 
   1   2  -7        3.53        2.20      1.18 o 
   0  -3  -6       16.48       16.91      1.63 o 
   0  -3  -6       16.48       16.35      1.77 o 
  -2  -2  -6        8.15        9.43      1.60 o 
   0  -2  -6       45.78       47.95      2.04 o 
   2  -2  -6       15.58       14.13      0.85 o 
  -3  -1  -6       63.35       64.33      2.86 o 
  -2  -1  -6       14.60       14.79      1.59 o 
   0  -1  -6        6.60        7.57      1.00 o 
   2  -1  -6       49.54       50.35      1.11 o 
  -2   0  -6       78.34       72.51      2.59 o 
   0   0  -6      172.83      179.85      3.17 o 
   2   0  -6      115.56      117.24      2.13 o 
  -3   1  -6       63.35       66.54      2.79 o 
  -2   1  -6       14.60       15.23      1.60 o 
   0   1  -6        6.60        8.33      1.18 o 
   2   1  -6       49.54       48.97      1.88 o 
   3   1  -6      188.80      194.25      3.66 o 
   4   1  -6       65.02       60.51      2.18 o 
   0   2  -6       45.78       51.88      2.47 o 
   2   2  -6       15.58       13.64      1.53 o 
   1  -3  -5        6.02        5.37      1.12 o 
  -2  -2  -5       35.95       35.72      2.09 o 
  -1  -2  -5       53.30       50.91      2.27 o 
   1  -2  -5       19.73       19.61      1.11 o 
   1  -2  -5       19.73       18.27      1.16 o 
  -2  -1  -5       31.36       29.77      1.78 o 
  -1  -1  -5      130.98      132.70      2.97 o 
   1  -1  -5       89.67       84.74      1.62 o 
  -1   0  -5      209.18      212.74      3.51 o 
   1   0  -5      145.93      136.86      2.25 o 
   3   0  -5        9.97        8.52      0.68 o 
  -4   1  -5       23.89       30.51      2.05 o 
  -2   1  -5       31.36       32.96      1.86 o 
  -1   1  -5      130.98      138.15      3.17 o 
   0   1  -5      110.90      111.82      2.77 o 
   1   1  -5       89.67       93.02      2.43 o 
   3   1  -5       52.61       49.57      1.93 o 
  -2   2  -5       35.95       36.66      2.16 o 
  -1   2  -5       53.30       50.98      2.30 o 
   0   2  -5       65.00       72.00      2.69 o 
   1   2  -5       19.73       21.71      1.66 o 
   3   2  -5       13.13       10.87      1.39 o 
   0  -3  -4       96.22       99.06      3.09 o 
   1  -3  -4       22.11       24.10      1.68 o 
  -1  -2  -4       61.43       63.50      2.36 o 
   0  -2  -4       16.67       16.09      1.17 o 
   0  -2  -4       16.67       15.49      1.25 o 
   1  -2  -4       21.02       19.33      1.09 o 
   2  -2  -4        2.72        2.81      0.58 o 
  -3  -1  -4      219.65      230.39      4.54 o 
  -1  -1  -4      118.95      109.64      2.57 o 
   0  -1  -4       25.55       24.14      1.19 o 
   0   0  -4      743.22      718.50      5.01 o 
   2   0  -4      415.35      372.99      2.92 o 
  -3   1  -4      219.65      235.67      4.40 o 
  -1   1  -4      118.95      115.48      2.71 o 
   0   1  -4       25.55       25.17      1.36 o 
   1   1  -4      113.43      106.21      2.37 o 
   2   1  -4      153.61      147.73      2.84 o 
  -3   2  -4        1.76        1.14      1.11 o 
  -1   2  -4       61.43       64.36      2.39 o 
   0   2  -4       16.67       17.19      1.40 o 
   1   2  -4       21.02       19.30      1.49 o 
   2   2  -4        2.72        3.67      1.09 o 
   0  -3  -3       19.28       18.54      1.63 o 
   1  -3  -3      168.72      174.90      3.78 o 
   2  -3  -3       63.09       66.27      2.33 o 
  -2  -2  -3       57.77       57.40      2.43 o 
   0  -2  -3      155.35      163.07      3.09 o 
   1  -2  -3        0.87        1.49      0.65 o 
   2  -2  -3      113.83      111.91      2.10 o 
   3  -2  -3       67.07       66.62      1.58 o 
  -4  -1  -3       62.63       60.59      2.69 o 
  -2  -1  -3      411.65      395.12      5.04 o 
  -1  -1  -3      246.42      239.26      3.49 o 
   0  -1  -3      339.36      309.35      3.26 o 
   1  -1  -3       22.43       19.91      0.73 o 
   1   0  -3     1659.81     1557.85      5.38 o 
  -4   1  -3       62.63       63.80      2.47 o 
  -2   1  -3      411.65      417.03      4.99 o 
  -1   1  -3      246.42      255.15      3.67 o 
   0   1  -3      339.36      316.02      3.79 o 
   1   1  -3       22.43       22.39      1.17 o 
   2   1  -3      371.97      362.13      4.20 o 
  -4   2  -3      246.49      254.36      4.95 o 
  -2   2  -3       57.77       62.92      2.38 o 
  -1   2  -3      100.87      103.70      2.87 o 
   0   2  -3      155.35      168.27      3.55 o 
   1   2  -3        0.87        1.51      0.99 o 
   2   2  -3      113.83      107.27      3.03 o 
   3   2  -3       67.07       64.01      2.48 o 
  -1  -3  -2       27.95       28.19      1.98 o 
   0  -3  -2       74.10       76.40      2.79 o 
   1  -3  -2        7.51        8.29      1.26 o 
   2  -3  -2      156.39      156.38      3.46 o 
  -3  -2  -2       46.08       44.36      2.35 o 
  -1  -2  -2       44.86       46.01      1.89 o 
   0  -2  -2      193.41      188.28      3.31 o 
   1  -2  -2      250.98      251.55      3.49 o 
   2  -2  -2       39.98       41.24      1.44 o 
   3  -2  -2      215.26      220.25      3.09 o 
  -3  -1  -2       10.69       11.40      1.38 o 
  -1  -1  -2      663.80      613.40      5.18 o 
   1  -1  -2      323.68      308.07      2.34 o 
   2  -1  -2      514.97      484.54      2.59 o 
   4  -1  -2       43.84       42.24      1.27 o 
  -5   1  -2       65.54       64.44      2.57 o 
  -3   1  -2       10.69       10.69      1.15 o 
  -1   1  -2      663.80      640.20      5.16 o 
   0   1  -2      299.19      295.48      3.44 o 
   1   1  -2      323.68      319.51      3.62 o 
   2   1  -2      514.97      495.95      4.79 o 
  -3   2  -2       46.08       46.31      2.05 o 
  -1   2  -2       44.86       46.46      1.90 o 
   0   2  -2      193.41      195.05      3.63 o 
   1   2  -2      250.98      258.95      4.30 o 
   2   2  -2       39.98       39.75      1.94 o 
  -3   3  -2      130.75      128.78      3.66 o 
  -1   3  -2       27.95       28.51      1.91 o 
   0  -3  -1       94.83       92.69      3.11 o 
   1  -3  -1       43.37       40.50      2.07 o 
   2  -3  -1       51.56       50.61      2.20 o 
   3  -3  -1       47.32       44.81      2.10 o 
  -3  -2  -1      159.53      278.00      4.98 o 
  -2  -2  -1       66.01       61.94      2.35 o 
   0  -2  -1        8.44        9.69      1.08 o 
   1  -2  -1       61.26       58.37      1.84 o 
   2  -2  -1      139.67      138.08      2.64 o 
   3  -2  -1       44.90       46.32      1.69 o 
  -5  -1  -1       13.69       15.45      1.81 o 
  -4  -1  -1       79.42       72.60      2.65 o 
  -3  -1  -1      238.28      233.35      4.03 o 
  -2  -1  -1      321.25      314.32      4.14 o 
   0  -1  -1     1026.43      947.61      5.10 o 
   1  -1  -1      734.00      712.45      3.87 o 
   2  -1  -1      575.12      536.20      3.48 o 
   3  -1  -1       97.55       93.89      1.74 o 
  -5   0  -1      200.11      185.41      3.93 o 
  -5   1  -1       13.69       14.29      1.42 o 
  -4   1  -1       79.42       79.77      2.34 o 
  -2   1  -1      321.25      341.80      3.75 o 
   0   1  -1     1026.43      950.10      5.51 o 
   1   1  -1      733.99      715.13      5.17 o 
  -4   2  -1       83.48       86.99      2.65 o 
  -3   2  -1      159.53      184.70      3.56 o 
  -2   2  -1       66.01       67.63      2.16 o 
   0   2  -1        8.44        9.38      1.10 o 
   1   2  -1       61.26       61.51      2.13 o 
   2   2  -1      139.67      133.01      3.24 o 
  -2   3  -1      176.00      188.91      4.19 o 
   0   3  -1       94.83       95.44      3.13 o 
   1  -3   0       57.34       58.37      2.51 o 
   2  -3   0       48.13       42.90      2.20 o 
   3  -3   0       42.46       42.28      2.14 o 
  -3  -2   0       86.85       83.43      2.87 o 
  -2  -2   0       49.48       45.85      2.09 o 
  -1  -2   0       20.97       20.05      1.37 o 
   1  -2   0       20.26       19.54      1.29 o 
   2  -2   0       48.15       47.39      1.76 o 
   3  -2   0       86.68       85.94      2.38 o 
   4  -2   0       34.31       33.70      1.72 o 
  -4  -1   0       56.33       58.92      2.35 o 
  -3  -1   0      141.45      134.60      3.03 o 
  -1  -1   0      394.08      371.60      3.71 o 
   1  -1   0      391.12      387.75      3.25 o 
   2  -1   0      402.40      391.34      3.53 o 
   3  -1   0      141.50      136.86      2.44 o 
   4  -1   0       56.08       60.35      1.89 o 
  -4   0   0      137.71      143.49      2.98 o 
  -2   0   0      151.76      148.75      2.14 o 
   4   0   0      141.51      152.45      3.06 o 
  -4   1   0       56.33       60.02      1.90 o 
  -3   1   0      141.45      136.46      2.42 o 
  -2   1   0      400.88      405.30      3.58 o 
  -1   1   0      394.08      395.47      3.27 o 
  -4   2   0       35.03       36.56      1.71 o 
  -3   2   0       86.85       86.07      2.28 o 
  -2   2   0       49.48       48.30      1.72 o 
  -1   2   0       20.97       19.56      1.23 o 
   1   2   0       20.26       18.46      1.32 o 
  -3   3   0       41.71       41.68      2.08 o 
  -2   3   0       47.05       42.71      2.10 o 
  -1   3   0       57.57       57.12      2.42 o 
   0  -3   1       94.94       93.39      3.22 o 
   2  -3   1      174.63      174.61      4.11 o 
   3  -3   1       56.76       63.84      2.75 o 
  -3  -2   1       45.76       45.33      2.21 o 
  -2  -2   1      139.92      139.38      3.34 o 
  -1  -2   1       61.58       58.15      2.17 o 
   0  -2   1        8.67        9.07      1.13 o 
   2  -2   1       65.87       65.02      2.13 o 
   3  -2   1      158.96      167.97      3.45 o 
   4  -2   1       81.99       84.75      2.67 o 
  -5  -1   1       76.70       77.05      2.84 o 
  -4  -1   1       77.46       79.45      2.60 o 
  -3  -1   1       98.19      100.07      2.53 o 
  -2  -1   1      577.10      536.88      5.02 o 
  -1  -1   1      735.14      697.16      5.13 o 
   0  -1   1     1028.00      969.75      5.62 o 
   2  -1   1      316.57      325.62      3.67 o 
   3  -1   1      238.44      248.44      3.60 o 
   4  -1   1       79.07       77.23      2.34 o 
   5  -1   1       13.78       14.40      1.43 o 
  -5   0   1      255.16      238.92      4.05 o 
  -3   0   1      493.07      481.57      4.26 o 
   5   0   1      199.29      197.64      4.08 o 
  -3   1   1       98.19       99.89      1.82 o 
  -2   1   1      577.10      552.56      3.52 o 
  -1   1   1      735.14      727.82      3.84 o 
   0   1   1     1028.00      972.98      5.10 o 
  -3   2   1       45.76       45.12      1.59 o 
  -2   2   1      139.92      145.38      2.68 o 
  -1   2   1       61.58       61.73      1.86 o 
   0   2   1        8.67       10.27      1.04 o 
  -3   3   1       47.47       46.58      2.07 o 
  -2   3   1       52.19       52.76      2.21 o 
   0   3   1       94.94       98.14      3.05 o 
   0  -3   2       72.79       75.78      2.98 o 
   1  -3   2       27.71       27.06      2.09 o 
   3  -3   2      130.65      135.71      3.99 o 
  -2  -2   2       41.27       40.16      1.94 o 
  -1  -2   2      248.56      254.03      4.32 o 
   0  -2   2      190.61      194.48      3.73 o 
   1  -2   2       43.82       45.81      1.94 o 
   3  -2   2       46.24       43.70      2.08 o 
   5  -2   2       24.28       25.52      2.08 o 
  -4  -1   2       43.88       43.88      1.94 o 
  -3  -1   2       19.74       16.90      1.24 o 
  -2  -1   2      516.27      493.31      4.84 o 
  -1  -1   2      317.87      324.53      3.68 o 
   0  -1   2      297.60      291.53      3.41 o 
   1  -1   2      664.41      626.38      5.16 o 
   3  -1   2        9.95       10.30      1.19 o 
   5  -1   2       63.65       65.00      2.52 o 
  -4   0   2      219.07      210.16      3.18 o 
  -2   0   2      796.07      765.09      3.81 o 
  -4   1   2       43.88       43.05      1.28 o 
  -3   1   2       19.74       16.58      0.66 o 
  -2   1   2      516.27      498.79      2.56 o 
  -3   2   2      216.95      231.16      3.04 o 
  -2   2   2       41.27       44.67      1.46 o 
  -1   2   2      248.56      257.22      3.47 o 
  -2   3   2      155.99      155.66      3.42 o 
  -3  -2   3       65.21       60.55      2.45 o 
  -2  -2   3      112.96      117.80      3.21 o 
  -1  -2   3        0.78        1.53      0.89 o 
   0  -2   3      154.43      163.89      3.56 o 
   1  -2   3      100.46      106.65      2.93 o 
   2  -2   3       57.32       61.57      2.47 o 
   4  -2   3      245.90      249.50      4.94 o 
  -5  -1   3       71.80       72.75      2.65 o 
  -5  -1   3       71.80       70.38      2.58 o 
  -3  -1   3       73.23       74.89      2.20 o 
  -2  -1   3      366.41      361.72      4.26 o 
  -1  -1   3       21.98       23.37      1.33 o 
   0  -1   3      339.21      339.23      4.03 o 
   1  -1   3      246.06      255.33      3.78 o 
   2  -1   3      406.16      394.64      4.86 o 
   4  -1   3       64.35       62.56      2.48 o 
  -5   0   3       52.62       45.72      1.64 o 
  -5   0   3       52.62       48.54      1.80 o 
  -3   0   3      271.36      259.21      2.73 o 
  -3   0   3      271.36      254.62      2.73 o 
  -1   0   3     1647.75     1537.75      5.37 o 
   2   1   3      406.16      406.75      5.09 o 
   4   1   3       64.35       66.52      2.70 o 
  -3   2   3       65.21       61.57      1.43 o 
  -2   2   3      112.96      112.85      2.05 o 
  -2  -2   4        2.35        3.00      1.00 o 
  -1  -2   4       21.08       20.10      1.63 o 
   0  -2   4       16.10       16.35      1.58 o 
   1  -2   4       60.49       65.60      2.55 o 
   2  -2   4      347.58      370.85      5.83 o 
   3  -2   4        1.99        1.58      1.23 o 
  -4  -1   4       43.52       41.57      1.89 o 
  -2  -1   4      153.63      146.82      2.86 o 
  -1  -1   4      116.61      114.47      2.54 o 
   0  -1   4       25.25       26.66      1.47 o 
   1  -1   4      120.78      122.57      2.90 o 
   2  -1   4      157.40      189.31      3.71 o 
   3  -1   4      215.76      232.46      4.40 o 
  -4   0   4      126.50      124.56      2.21 o 
  -4   0   4      126.50      119.68      2.19 o 
  -2   0   4      410.26      399.17      3.12 o 
   0   0   4      747.28      751.92      5.21 o 
   0   1   4       25.25       26.21      1.26 o 
   1   1   4      120.78      115.19      2.66 o 
   3   1   4      215.76      222.51      4.37 o 
  -3  -2   5       12.98       11.82      1.49 o 
  -1  -2   5       19.39       21.56      1.70 o 
   0  -2   5       63.81       75.74      2.81 o 
   1  -2   5       52.14       50.69      2.44 o 
   2  -2   5       36.70       38.61      2.35 o 
  -5  -1   5       86.47       84.64      2.78 o 
  -4  -1   5      117.37      119.34      2.99 o 
  -3  -1   5       52.37       53.28      1.95 o 
  -1  -1   5       90.52       93.75      2.45 o 
   0  -1   5      109.91      118.23      2.88 o 
   1  -1   5      131.92      143.94      3.26 o 
   2  -1   5       30.09       29.74      1.84 o 
   4  -1   5       24.86       28.74      2.10 o 
  -3   0   5       10.25        9.82      0.74 o 
  -1   0   5      146.92      141.20      2.35 o 
   1   0   5      212.78      227.73      3.64 o 
  -1   1   5       90.52       90.81      1.70 o 
   1   1   5      131.92      140.86      3.04 o 
   2   1   5       30.09       30.81      1.80 o 
  -3  -2   6        7.98        6.97      1.45 o 
  -2  -2   6       15.23       14.88      1.54 o 
   0  -2   6       44.52       52.11      2.50 o 
  -4  -1   6       65.31       66.76      2.39 o 
  -3  -1   6      187.59      195.83      3.66 o 
  -2  -1   6       50.20       50.04      1.98 o 
   0  -1   6        6.78        8.56      1.32 o 
   1  -1   6       89.91       90.85      2.80 o 
   2  -1   6       14.62       15.05      1.64 o 
   3  -1   6       63.43       73.21      2.95 o 
  -4   0   6       52.44       54.82      1.54 o 
  -2   0   6      116.69      119.62      2.20 o 
   0   0   6      177.05      196.18      3.36 o 
   2   0   6       79.70       76.02      2.59 o 
  -2   1   6       50.19       46.65      1.03 o 
   0   1   6        6.78        6.25      0.96 o 
   2   1   6       14.62       15.69      1.58 o 
   3   1   6       63.43       64.97      2.76 o 
  -1  -2   7        3.82        4.61      1.43 o 
  -4  -1   7       19.30       16.80      1.51 o 
  -3  -1   7       60.10       58.52      2.24 o 
  -2  -1   7       19.18       17.91      1.44 o 
  -1  -1   7       40.36       47.84      2.12 o 
   1  -1   7       70.90       80.10      2.87 o 
  -3   0   7        0.22        1.54      0.67 o 
  -1   0   7      624.44      662.78      5.98 o 
   1   0   7      214.94      213.69      4.11 o 
   3   0   7       25.65       33.65      2.19 o 
  -2   1   7       19.18       16.39      0.85 o 
  -1   1   7       40.36       43.68      1.55 o 
   1   1   7       70.90       81.17      2.69 o 
  -3  -1   8       28.46       27.16      1.81 o 
  -2  -1   8       53.81       52.99      2.24 o 
  -1  -1   8      153.55      168.48      3.94 o 
   0  -1   8       10.09       10.86      1.57 o 
  -2   0   8       16.43       18.88      1.20 o 
   0   0   8      676.39      743.08      7.48 o 
   2   0   8       65.25       67.84      2.87 o 
  -2   1   8       53.81       51.07      1.50 o 
  -1   1   8      153.55      160.08      3.05 o 
   0   1   8       10.09       11.14      1.30 o 
   2   1   8       10.93       11.33      1.60 o 
  -2  -1   9       57.61       56.68      2.51 o 
  -1  -1   9       18.91       19.37      1.77 o 
  -1   0   9      503.86      524.66      6.20 o 
   1   0   9      175.42      183.75      4.27 o 
  -1   1   9       18.91       18.60      1.33 o 
   1   1   9       30.38       37.85      2.29 o 
  -3  -1  10       12.52       13.33      1.57 o 
  -1  -1  10      100.77       95.73      3.41 o 
   0   0  10       92.70       97.17      3.22 o 
  -1   1  10      100.77       95.21      2.74 o 
   0   1  10       17.22       18.79      1.67 o 
   0   2  10      101.37      110.21      3.42 o 
   0   1  11       62.09       61.25      2.76 o 
   5  -4  -8       30.34       27.12      1.77 o 
   6  -4  -8        7.73        5.98      1.34 o 
   3  -3  -8       20.26       19.55      1.23 o 
   4  -3  -8      246.42      223.19      3.36 o 
   5  -3  -8      317.13      312.70      4.09 o 
   6  -3  -8      124.66      118.83      2.88 o 
   7  -3  -8       47.13       43.26      2.17 o 
   2  -2  -8       26.55       24.87      0.98 o 
   3  -2  -8      158.06      161.68      2.26 o 
   4  -2  -8      206.77      234.11      3.14 o 
   5  -2  -8       21.92       24.43      1.42 o 
   6  -2  -8       40.77       44.26      1.88 o 
   7  -2  -8       17.82       14.35      1.53 o 
   8  -2  -8       35.60       38.15      2.47 o 
   2  -1  -8      185.85      184.25      1.76 o 
   3  -1  -8       98.63       96.05      1.58 o 
   4  -1  -8      321.04      298.47      3.44 o 
   5  -1  -8      130.61      132.58      2.39 o 
   6  -1  -8      220.09      226.49      3.38 o 
   7  -1  -8      130.37      132.45      2.94 o 
   8  -1  -8       31.38       35.19      2.17 o 
   9  -1  -8       32.38       31.20      2.17 o 
   5  -4  -7       89.53       92.50      2.75 o 
   6  -4  -7       36.03       27.49      1.94 o 
   3  -3  -7       79.40       72.54      1.85 o 
   4  -3  -7      161.77      159.02      2.78 o 
   5  -3  -7      100.01       99.02      2.54 o 
   6  -3  -7       24.96       27.19      1.72 o 
   7  -3  -7       39.38       37.51      2.11 o 
   8  -3  -7        6.90       10.14      1.74 o 
   2  -2  -7      117.08      111.34      1.74 o 
   3  -2  -7       52.71       50.89      1.40 o 
   4  -2  -7       34.27       36.78      1.42 o 
   5  -2  -7       19.99       19.37      1.53 o 
   6  -2  -7       69.75       74.34      2.23 o 
   7  -2  -7       30.91       30.18      1.82 o 
   8  -2  -7       19.94       21.96      1.84 o 
   2  -1  -7       66.62       66.04      1.13 o 
   3  -1  -7      208.91      209.89      2.25 o 
   4  -1  -7       67.31       67.43      1.58 o 
   5  -1  -7       56.47       65.52      1.92 o 
   6  -1  -7       28.97       27.27      1.55 o 
   7  -1  -7       93.69      100.95      2.62 o 
   8  -1  -7        2.82        5.57      1.45 o 
   9  -1  -7       46.25       48.16      2.58 o 
   4  -4  -6       26.36       24.78      1.59 o 
   5  -4  -6       50.78       52.76      2.15 o 
   6  -4  -6       55.81       52.75      2.44 o 
   7  -4  -6       57.45       57.32      2.56 o 
   3  -3  -6      185.16      173.25      2.78 o 
   4  -3  -6        9.18        9.37      1.15 o 
   5  -3  -6       40.74       38.22      1.73 o 
   6  -3  -6       38.39       39.24      2.04 o 
   7  -3  -6       45.81       44.54      2.19 o 
   8  -3  -6       42.55       49.34      2.46 o 
   2  -2  -6       54.25       52.60      1.25 o 
   3  -2  -6       51.21       48.22      1.51 o 
   4  -2  -6        7.08        6.72      0.97 o 
   5  -2  -6       90.63       92.45      2.21 o 
   6  -2  -6       41.44       30.91      2.24 o 
   7  -2  -6       32.18       29.62      1.83 o 
   8  -2  -6       31.29       34.35      1.97 o 
   9  -2  -6        7.32        6.53      1.62 o 
   1  -1  -6      423.43      408.34      2.17 o 
   2  -1  -6      172.55      173.97      1.76 o 
   3  -1  -6      808.65      867.57      4.50 o 
   4  -1  -6      226.48      236.25      2.75 o 
   5  -1  -6      227.25      239.59      3.11 o 
   6  -1  -6       38.07       40.98      1.90 o 
   7  -1  -6      286.54      300.50      4.23 o 
   8  -1  -6       44.08       48.97      2.20 o 
   9  -1  -6       67.29       68.09      2.65 o 
   4  -4  -5       74.90       81.52      2.54 o 
   5  -4  -5       42.76       41.04      1.95 o 
   6  -4  -5       38.83       42.73      2.16 o 
   7  -4  -5        8.34        8.36      1.86 o 
   3  -3  -5       42.27       41.31      1.51 o 
   4  -3  -5       91.41       86.57      2.30 o 
   5  -3  -5       22.93       23.03      1.49 o 
   6  -3  -5      170.72      173.42      3.38 o 
   7  -3  -5       64.40       61.77      2.50 o 
   8  -3  -5       27.49       30.18      2.07 o 
   2  -2  -5      201.10      214.57      2.35 o 
   3  -2  -5       45.74       44.08      1.32 o 
   4  -2  -5      357.24      330.34      3.54 o 
   5  -2  -5      327.16      333.24      3.87 o 
   6  -2  -5       39.94       40.01      1.78 o 
   7  -2  -5       46.03       49.52      2.30 o 
   8  -2  -5        0.62        1.41      1.38 o 
   9  -2  -5        9.92        7.26      1.58 o 
   1  -1  -5      312.34      320.92      1.95 o 
   2  -1  -5      135.05      135.14      1.57 o 
   3  -1  -5      183.24      176.81      2.09 o 
   4  -1  -5      604.38      617.69      4.38 o 
   5  -1  -5      300.60      308.23      3.48 o 
   6  -1  -5       47.40       50.09      1.84 o 
   7  -1  -5       25.48       29.90      1.81 o 
   8  -1  -5       26.36       28.01      1.88 o 
   9  -1  -5       32.33       37.44      2.28 o 
   4  -4  -4       68.57       64.81      2.11 o 
   5  -4  -4       98.56       82.94      2.96 o 
   6  -4  -4       19.71       17.24      1.74 o 
   7  -4  -4       51.52       61.60      2.56 o 
   3  -3  -4       90.78       90.11      2.02 o 
   4  -3  -4       27.14       26.51      1.41 o 
   5  -3  -4      267.88      229.33      3.56 o 
   6  -3  -4        2.46        3.93      1.25 o 
   7  -3  -4       68.81       65.90      2.50 o 
   8  -3  -4       72.64       76.37      2.89 o 
   2  -2  -4        9.47       10.36      0.76 o 
   3  -2  -4      429.25      428.88      3.62 o 
   4  -2  -4      121.41      115.38      2.17 o 
   5  -2  -4      154.20      147.36      2.77 o 
   6  -2  -4       37.51       36.90      1.73 o 
   7  -2  -4      160.04      162.01      3.31 o 
   8  -2  -4       52.17       52.05      2.54 o 
   9  -2  -4      103.91      102.55      3.25 o 
   1  -1  -4      395.10      414.03      2.24 o 
   2  -1  -4      535.03      554.92      3.08 o 
   3  -1  -4     1104.17     1115.37      5.07 o 
   4  -1  -4      151.41      157.79      2.29 o 
   5  -1  -4      420.04      389.78      3.95 o 
   6  -1  -4       50.78       53.96      1.88 o 
   7  -1  -4       72.63       72.06      2.27 o 
   8  -1  -4       22.82       25.60      2.14 o 
   9  -1  -4       79.85       84.48      2.95 o 
   4  -4  -3      155.81      145.58      2.99 o 
   5  -4  -3       86.00       84.50      2.55 o 
   6  -4  -3      117.81      125.57      3.21 o 
   7  -4  -3       32.70       35.50      2.16 o 
   3  -3  -3       24.56       24.81      1.27 o 
   4  -3  -3      241.99      233.91      3.30 o 
   5  -3  -3       44.43       46.01      1.85 o 
   6  -3  -3      270.44      270.88      4.19 o 
   7  -3  -3        5.99        4.25      1.38 o 
   8  -3  -3       24.36       24.24      2.05 o 
   2  -2  -3      461.48      475.21      3.51 o 
   3  -2  -3      233.60      235.32      2.74 o 
   4  -2  -3       29.57       28.91      1.27 o 
   5  -2  -3      106.88      107.49      2.32 o 
   6  -2  -3       21.54       18.55      1.72 o 
   7  -2  -3      174.51      169.09      3.33 o 
   8  -2  -3      156.83      160.99      3.60 o 
   9  -2  -3       27.42       28.49      2.44 o 
   1  -1  -3       78.13       78.51      1.05 o 
   2  -1  -3     1295.60     1303.00      4.70 o 
   3  -1  -3      252.51      258.84      2.49 o 
   4  -1  -3      358.11      341.15      3.24 o 
   5  -1  -3      250.92      260.88      3.20 o 
   8  -1  -3      315.54      312.25      4.61 o 
   9  -1  -3       50.91       51.90      2.66 o 
   6  -5  -2       72.81       78.39      2.84 o 
   4  -4  -2      102.63       97.92      2.55 o 
   5  -4  -2      170.55      155.34      3.24 o 
   6  -4  -2       68.61       64.05      2.46 o 
   7  -4  -2      102.72      114.89      3.25 o 
   3  -3  -2      516.60      378.70      4.76 o 
   4  -3  -2       44.99       47.39      1.70 o 
   5  -3  -2      338.52      333.43      4.20 o 
   6  -3  -2      108.91      109.47      2.81 o 
   7  -3  -2       33.26       25.90      1.98 o 
   8  -3  -2       16.48       20.09      1.87 o 
   2  -2  -2      139.27      145.62      1.99 o 
   3  -2  -2      885.00      821.01      5.02 o 
   4  -2  -2      184.17      183.66      2.67 o 
   5  -2  -2       93.75       93.31      2.21 o 
   6  -2  -2      135.98      130.28      2.76 o 
   7  -2  -2       54.69       51.25      2.30 o 
   8  -2  -2       63.98       61.89      2.44 o 
   9  -2  -2       33.13       35.31      2.28 o 
   1  -1  -2     1127.41     1138.55      3.70 o 
   2  -1  -2     1793.70     1836.58      5.58 o 
   3  -1  -2      154.67      140.28      1.96 o 
   4  -1  -2      152.71      154.41      2.24 o 
   8  -1  -2       27.65       30.33      1.91 o 
   9  -1  -2       51.53       51.17      2.40 o 
   6  -5  -1        4.83        4.04      1.34 o 
   4  -4  -1       82.59       87.08      2.55 o 
   5  -4  -1       31.39       29.08      1.74 o 
   6  -4  -1      131.82      129.79      3.25 o 
   7  -4  -1       16.55       19.01      1.86 o 
   3  -3  -1      164.81      164.69      2.64 o 
   4  -3  -1      328.86      326.83      3.95 o 
   5  -3  -1       61.16       64.70      2.09 o 
   6  -3  -1       83.89       81.96      2.50 o 
   7  -3  -1       62.00       59.50      2.37 o 
   8  -3  -1       51.53       40.93      2.70 o 
   2  -2  -1      486.48      481.53      3.48 o 
   3  -2  -1      156.39      158.23      2.29 o 
   4  -2  -1      197.71      183.14      3.07 o 
   5  -2  -1      270.49      265.99      3.46 o 
   6  -2  -1      324.60      313.67      4.11 o 
   7  -2  -1      138.94      137.79      3.08 o 
   8  -2  -1      136.98      125.77      3.27 o 
   9  -2  -1       44.49       47.92      2.43 o 
   1  -1  -1     2556.59     2551.39      5.54 o 
   2  -1  -1     2003.21     1971.10      5.78 o 
   3  -1  -1      339.79      356.42      2.92 o 
   4  -1  -1      322.59      364.07      3.41 o 
   9  -1  -1       11.91       15.11      1.82 o 
   6  -5   0       65.97       65.58      2.68 o 
   4  -4   0       90.81       85.81      2.40 o 
   5  -4   0       73.05       61.57      2.82 o 
   6  -4   0       13.93       12.91      1.57 o 
   7  -4   0      124.98      124.63      3.35 o 
   3  -3   0      147.90      144.22      2.49 o 
   4  -3   0      183.43      182.34      2.93 o 
   5  -3   0      689.33      584.97      6.57 o 
   6  -3   0       78.93       83.13      2.49 o 
   7  -3   0       24.43       21.32      1.72 o 
   8  -3   0       81.04       88.24      2.91 o 
   2  -2   0      268.67      262.49      2.66 o 
   3  -2   0      301.91      302.89      3.09 o 
   4  -2   0      119.51      114.86      2.13 o 
   5  -2   0       60.28       55.80      1.89 o 
   6  -2   0      268.38      264.82      3.81 o 
   7  -2   0      144.03      134.35      3.04 o 
   8  -2   0       46.60       44.15      2.17 o 
   9  -2   0       16.63       14.18      2.04 o 
   1  -1   0     1362.32     1355.59      4.07 o 
   2  -1   0     1648.03     1708.91      5.43 o 
   3  -1   0      492.88      482.72      3.37 o 
   4  -1   0      195.34      206.18      2.54 o 
   8  -1   0        2.60        3.37      1.39 o 
   9  -1   0       68.67       72.06      2.84 o 
   6  -5   1       35.97       39.34      2.33 o 
   4  -4   1      555.57      531.16      5.57 o 
   5  -4   1       52.84       51.03      2.09 o 
   6  -4   1       21.03       23.28      2.03 o 
   7  -4   1       16.88       15.09      1.81 o 
   2  -3   1      608.26      590.66      4.54 o 
   3  -3   1      224.06      237.79      3.22 o 
   4  -3   1      204.93      198.35      3.07 o 
   5  -3   1      110.54      111.25      2.61 o 
   6  -3   1       90.22       86.10      2.67 o 
   7  -3   1       11.04       12.38      1.59 o 
   8  -3   1       22.23       22.47      1.93 o 
   2  -2   1      229.43      223.06      2.41 o 
   3  -2   1      905.63      918.27      5.36 o 
   4  -2   1      285.56      282.50      3.25 o 
   5  -2   1      201.99      191.10      2.98 o 
   6  -2   1       91.99       91.89      2.59 o 
   7  -2   1       15.20       13.78      1.52 o 
   8  -2   1       51.17       53.33      2.31 o 
   9  -2   1       67.27       69.93      2.79 o 
   1  -1   1      750.81      755.03      3.06 o 
   2  -1   1     1102.66     1189.60      4.53 o 
   3  -1   1      987.50      903.60      4.60 o 
   4  -1   1      275.41      271.58      2.92 o 
   8  -1   1       41.11       40.00      2.05 o 
   9  -1   1       17.87       20.51      1.95 o 
   6  -5   2       37.33       35.76      2.57 o 
   4  -4   2       59.95       64.27      2.29 o 
   5  -4   2       99.08       97.12      2.87 o 
   6  -4   2       15.35       13.50      1.67 o 
   7  -4   2       45.52       48.17      2.54 o 
   3  -3   2      455.05      442.00      4.19 o 
   4  -3   2      597.02      381.38      5.57 o 
   5  -3   2       52.89       54.23      1.94 o 
   6  -3   2       11.58       11.42      1.46 o 
   7  -3   2       23.45       21.12      2.26 o 
   8  -3   2       94.58      102.30      3.10 o 
   2  -2   2      860.88      915.29      4.80 o 
   3  -2   2      161.05      162.92      2.33 o 
   4  -2   2      195.97      156.47      2.54 o 
   5  -2   2       84.57       85.65      2.15 o 
   6  -2   2       60.63       62.65      2.06 o 
   7  -2   2       39.81       45.86      2.24 o 
   8  -2   2       85.10       88.07      2.80 o 
   9  -2   2       15.83       14.35      1.77 o 
   1  -1   2     2314.22     2329.30      5.35 o 
   2  -1   2      416.34      456.73      2.85 o 
   3  -1   2       34.65       35.54      1.07 o 
   4  -1   2     1588.96     1524.32      7.50 o 
   8  -1   2        2.79        4.01      1.38 o 
   9  -1   2       21.66       22.92      1.92 o 
   4  -4   3       40.52       40.37      1.81 o 
   5  -4   3       33.36       29.34      1.86 o 
   6  -4   3       62.54       65.56      2.78 o 
   7  -4   3        8.46        8.71      2.05 o 
   3  -3   3       82.99       80.88      1.96 o 
   4  -3   3       58.60       57.35      1.82 o 
   5  -3   3      264.66      220.22      4.23 o 
   6  -3   3      103.97      107.73      2.78 o 
   7  -3   3       63.25       67.21      2.46 o 
   8  -3   3       44.83       44.62      2.53 o 
   2  -2   3      199.65      212.75      2.39 o 
   3  -2   3      497.97      528.81      4.08 o 
   4  -2   3      856.51      856.71      5.57 o 
   5  -2   3      171.38      146.85      2.70 o 
   6  -2   3      196.26      195.83      3.35 o 
   7  -2   3       79.24       79.88      2.46 o 
   8  -2   3       12.80       12.39      2.00 o 
   9  -2   3        2.93        4.16      1.57 o 
   1  -1   3      857.05      859.73      3.26 o 
   2  -1   3     1414.71     1421.37      4.97 o 
   3  -1   3      556.94      585.93      3.73 o 
   4  -1   3      224.12      237.49      2.78 o 
   5  -1   3       18.42       17.65      1.35 o 
   7  -1   3       33.16       36.49      1.83 o 
   8  -1   3       92.70       93.76      2.94 o 
   9  -1   3       19.72       19.06      1.97 o 
   4  -4   4      217.98      209.94      3.57 o 
   5  -4   4      137.10      138.75      3.10 o 
   6  -4   4       17.34       15.05      1.78 o 
   7  -4   4       14.72       18.06      1.80 o 
   3  -3   4       32.56       30.15      1.35 o 
   4  -3   4      277.76      258.82      3.51 o 
   5  -3   4      175.75      169.36      3.10 o 
   6  -3   4       91.80       79.13      2.55 o 
   7  -3   4        9.22       11.39      1.60 o 
   8  -3   4       96.80      104.99      3.18 o 
   2  -2   4     1370.19     1363.98      5.90 o 
   3  -2   4        6.91        7.25      0.85 o 
   4  -2   4       91.40      100.63      2.05 o 
   5  -2   4      321.82      333.39      3.91 o 
   6  -2   4      352.83      310.45      4.72 o 
   7  -2   4       37.00       34.65      1.89 o 
   8  -2   4       82.14       88.37      2.85 o 
   9  -2   4       85.88       99.76      3.38 o 
   1  -1   4      420.70      393.52      2.24 o 
   2  -1   4      786.52      831.29      3.89 o 
   3  -1   4      751.53      767.92      4.27 o 
   4  -1   4      142.48      141.04      2.19 o 
   5  -1   4       44.74       42.08      1.53 o 
   6  -1   4       28.82       23.86      1.64 o 
   7  -1   4       42.07       39.03      1.85 o 
   8  -1   4        1.27        2.54      1.35 o 
   9  -1   4       60.62       73.38      3.06 o 
   4  -4   5       42.37       41.89      1.86 o 
   5  -4   5       21.12       18.22      1.61 o 
   6  -4   5       15.84       17.79      1.68 o 
   7  -4   5       19.33       19.04      2.43 o 
   3  -3   5      216.51      175.76      3.30 o 
   4  -3   5      278.00      279.51      3.66 o 
   5  -3   5      359.03      357.55      4.37 o 
   6  -3   5        3.57        4.15      1.29 o 
   7  -3   5       41.95       36.83      2.23 o 
   8  -3   5       11.24       10.65      1.70 o 
   2  -2   5      127.83      123.41      1.85 o 
   3  -2   5      314.10      261.18      3.26 o 
   4  -2   5      117.57      113.87      2.19 o 
   5  -2   5       29.82       28.23      1.48 o 
   6  -2   5      218.03      219.32      3.52 o 
   7  -2   5      102.81       89.99      2.78 o 
   8  -2   5      239.02      241.47      4.32 o 
   9  -2   5       38.85       42.40      2.38 o 
   1  -1   5      459.49      470.18      2.42 o 
   2  -1   5      104.80      100.35      1.40 o 
   3  -1   5      839.63      893.37      4.71 o 
   4  -1   5       86.58      104.34      1.92 o 
   5  -1   5      158.88      169.50      2.69 o 
   6  -1   5      280.49      267.77      3.63 o 
   7  -1   5       50.03       48.76      2.44 o 
   8  -1   5      178.41      183.75      3.72 o 
   9  -1   5        3.96        3.87      1.66 o 
   4  -4   6       88.04       87.93      2.53 o 
   5  -4   6       56.20       56.18      2.22 o 
   6  -4   6        1.60        1.50      1.32 o 
   7  -4   6        0.70        0.27      1.42 o 
   3  -3   6       46.64       44.30      1.58 o 
   4  -3   6      176.91      179.49      3.10 o 
   5  -3   6       82.68       76.57      2.23 o 
   6  -3   6      162.55      159.85      3.30 o 
   7  -3   6       18.83       18.66      1.70 o 
   8  -3   6       74.65       80.39      2.97 o 
   2  -2   6       30.35       32.36      1.08 o 
   3  -2   6       63.29       62.44      1.54 o 
   4  -2   6      169.54      179.23      2.76 o 
   5  -2   6      152.38      150.42      2.73 o 
   6  -2   6      172.09      160.48      3.09 o 
   7  -2   6        8.52        9.64      1.51 o 
   8  -2   6      173.05      169.90      3.80 o 
   1  -1   6      313.16      298.85      1.93 o 
   2  -1   6       50.93       50.36      1.04 o 
   3  -1   6      220.93      226.52      2.38 o 
   4  -1   6       37.15       42.86      1.45 o 
   5  -1   6       49.43       49.51      1.64 o 
   6  -1   6      128.42      136.78      2.76 o 
   7  -1   6      316.99      314.90      4.36 o 
   8  -1   6       28.50       26.38      2.19 o 
   9  -1   6       83.19       88.56      3.06 o 
   5  -4   7       28.64       26.24      1.83 o 
   6  -4   7       24.44       26.08      1.87 o 
   3  -3   7       44.51       46.13      1.62 o 
   4  -3   7      157.47      149.62      2.74 o 
   5  -3   7      114.74      113.27      2.71 o 
   6  -3   7        9.25       10.65      1.40 o 
   7  -3   7      189.38      173.04      3.71 o 
   8  -3   7       10.07       13.26      1.77 o 
   2  -2   7       86.97       76.61      1.58 o 
   3  -2   7      471.83      483.67      3.87 o 
   4  -2   7      326.13      313.66      3.51 o 
   5  -2   7      178.87      194.33      3.20 o 
   6  -2   7       44.08       41.60      1.86 o 
   7  -2   7      126.94      119.23      2.95 o 
   8  -2   7       24.35       25.49      1.94 o 
   1  -1   7      246.94      261.67      1.80 o 
   2  -1   7      237.60      235.37      2.10 o 
   3  -1   7      285.50      290.89      2.68 o 
   4  -1   7      104.76       98.40      1.88 o 
   5  -1   7       36.76       39.47      1.68 o 
   6  -1   7      400.36      400.49      4.45 o 
   7  -1   7       54.27       59.98      2.19 o 
   8  -1   7      167.68      171.34      3.63 o 
   9  -1   7        6.33        6.21      1.90 o 
   5  -4   8      124.03      126.73      3.22 o 
   6  -4   8        8.19        7.08      1.63 o 
   3  -3   8      266.36      228.27      3.07 o 
   4  -3   8      150.11      141.09      2.67 o 
   5  -3   8       35.56       35.22      1.70 o 
   6  -3   8       74.66       90.34      2.70 o 
   7  -3   8       45.76       47.16      2.26 o 
   2  -2   8      530.43      540.58      3.72 o 
   3  -2   8       91.71       81.72      1.74 o 
   4  -2   8      170.99      174.41      2.69 o 
   5  -2   8       56.58       57.02      1.89 o 
   6  -2   8      154.18      160.45      3.23 o 
   7  -2   8      177.30      166.07      3.40 o 
   8  -2   8      113.54      115.80      3.16 o 
   2  -1   8       38.08       36.14      0.91 o 
   3  -1   8      347.78      296.56      3.14 o 
   4  -1   8      107.94      114.40      2.02 o 
   5  -1   8       39.96       38.75      1.52 o 
   6  -1   8       22.77       30.70      1.85 o 
   7  -1   8      327.78      324.33      4.42 o 
   8  -1   8        4.19        4.83      1.48 o 
   4  -3   9      109.05       87.42      2.87 o 
   5  -3   9      198.87      198.53      3.37 o 
   3  -2   9      182.69      178.49      2.43 o 
   4  -2   9      167.84      147.11      2.93 o 
   5  -2   9      156.23      156.93      2.81 o 
   6  -2   9       97.32      100.54      2.51 o 
   4  -1   9      332.86      298.16      3.15 o 
   5  -1   9      106.19      102.14      2.21 o 
   6  -1   9      367.91      365.38      4.28 o 
  -3   1 -18        8.18       12.92      1.77 o 
  -4   1 -17       20.03       21.63      2.02 o 
  -2   1 -17       45.24       51.82      2.33 o 
  -2   2 -17        4.45        4.20      1.48 o 
  -5   1 -16        4.33        8.08      1.67 o 
  -3   1 -16       27.82       27.88      1.91 o 
  -1   1 -16        2.29        4.80      1.32 o 
  -3   2 -16       14.75       13.76      1.71 o 
  -1   2 -16        0.37        0.58      1.27 o 
  -3   3 -16       10.61        9.86      1.70 o 
  -1   3 -16        5.22        6.05      1.52 o 
  -5   1 -15        0.64        1.49      1.37 o 
  -4   1 -15       35.16       37.16      2.12 o 
  -2   1 -15       11.72       13.72      1.52 o 
   0   1 -15       18.37       24.65      1.53 o 
  -5   2 -15        7.89        7.16      1.62 o 
  -4   2 -15       12.04        9.85      1.62 o 
  -2   2 -15        7.06        5.66      1.37 o 
  -4   3 -15        0.01        0.00      1.41 o 
  -2   3 -15       16.97       17.99      1.79 o 
  -6   1 -14        5.14        6.75      1.57 o 
  -4   1 -14        2.38        4.79      1.36 o 
  -3   1 -14        7.74       10.42      1.46 o 
  -1   1 -14       21.18       26.95      1.62 o 
  -6   2 -14        1.46        1.38      1.58 o 
  -4   2 -14        8.83        9.46      1.52 o 
  -3   2 -14        5.41        5.75      1.40 o 
  -1   2 -14       57.09       57.47      2.13 o 
  -4   3 -14       12.08       10.13      1.62 o 
  -3   3 -14        0.28        0.00      1.34 o 
  -1   3 -14       13.56       13.26      1.56 o 
  -1   4 -14        9.43        8.58      1.52 o 
  -7   1 -13        0.49        1.07      1.56 o 
  -5   1 -13        3.02        3.42      1.38 o 
  -2   1 -13      156.30      154.03      3.06 o 
   0   1 -13        6.47        8.92      1.16 o 
  -5   2 -13        6.37        6.53      1.52 o 
  -3   2 -13       38.05       36.29      1.91 o 
  -2   2 -13        7.99        8.26      1.30 o 
   0   2 -13      111.43      112.05      2.52 o 
  -5   3 -13       24.92       25.00      2.07 o 
  -3   3 -13       13.92       10.56      1.53 o 
  -2   3 -13        1.04        0.40      1.17 o 
   0   3 -13       13.03       14.25      1.45 o 
  -3   4 -13        4.88        5.26      1.53 o 
  -2   4 -13        0.97        2.78      1.34 o 
   0   4 -13       11.98       11.18      1.50 o 
  -6   1 -12        7.22        7.27      1.50 o 
  -1   1 -12       83.87       84.33      2.16 o 
   1   1 -12       38.60       36.68      1.38 o 
  -6   2 -12       13.80       15.09      1.72 o 
  -4   2 -12       13.52       15.06      1.49 o 
  -2   2 -12      128.80      121.81      2.76 o 
  -1   2 -12        6.67        5.12      1.13 o 
   1   2 -12       57.65       58.57      1.81 o 
  -6   3 -12        5.85        7.63      1.55 o 
  -4   3 -12       38.69       35.45      2.06 o 
  -2   3 -12        6.85        7.95      1.33 o 
  -1   3 -12        9.41        9.20      1.28 o 
   1   3 -12       34.52       33.62      1.64 o 
  -4   4 -12       10.33       10.24      1.56 o 
  -2   4 -12        0.06        1.06      1.33 o 
  -1   4 -12        5.44        5.64      1.40 o 
  -8   1 -11       15.12       18.21      1.93 o 
  -7   1 -11        3.67        4.21      1.49 o 
  -1   1 -11       14.78       18.18      1.24 o 
   0   1 -11       60.93       62.56      1.70 o 
  -7   2 -11       24.21       28.05      2.05 o 
  -5   2 -11       17.60       15.75      1.52 o 
  -3   2 -11       28.09       27.52      1.58 o 
  -1   2 -11      163.92      167.23      2.91 o 
   0   2 -11       28.11       27.14      1.37 o 
  -5   3 -11       21.15       22.14      1.84 o 
  -3   3 -11       52.97       50.12      2.13 o 
  -1   3 -11       14.97       15.04      1.35 o 
   0   3 -11       31.33       32.33      1.58 o 
  -5   4 -11        2.38        3.35      1.49 o 
  -3   4 -11        2.73        3.24      1.33 o 
  -1   4 -11        2.38        3.45      1.28 o 
   0   4 -11       22.74       21.94      1.61 o 
  -7   1 -10       12.92       15.13      1.67 o 
  -6   1 -10       14.67       14.18      1.46 o 
   0   1 -10       17.44       19.86      1.11 o 
   1   1 -10       99.98       95.84      1.77 o 
  -7   2 -10        3.16        6.74      1.55 o 
  -6   2 -10       22.48       25.78      1.83 o 
  -4   2 -10       66.54       64.61      2.22 o 
  -2   2 -10       72.65       68.28      2.00 o 
   0   2 -10      101.30      104.15      2.16 o 
   1   2 -10       71.16       70.22      1.74 o 
  -7   3 -10        4.40        5.08      1.63 o 
  -6   3 -10        5.35        5.24      1.42 o 
  -4   3 -10       86.91       85.28      2.59 o 
  -2   3 -10        8.02        8.13      1.22 o 
   0   3 -10       39.95       38.83      1.64 o 
   1   3 -10       42.72       42.54      1.62 o 
  -4   4 -10        5.16        6.71      1.48 o 
  -2   4 -10        3.86        5.34      1.30 o 
   0   4 -10        4.25        4.73      1.18 o 
  -8   1  -9       20.09       25.46      1.90 o 
  -6   1  -9      105.65       98.89      2.65 o 
  -1   1  -9       30.49       33.34      1.28 o 
   1   1  -9       18.62       19.30      0.94 o 
   2   1  -9       58.20       54.92      1.19 o 
  -8   2  -9        3.16        3.64      1.39 o 
  -6   2  -9       28.27       29.07      1.83 o 
  -5   2  -9       44.58       44.81      1.92 o 
  -3   2  -9       52.59       52.04      1.85 o 
  -1   2  -9      158.91      160.45      2.63 o 
   1   2  -9       48.15       47.63      1.43 o 
   2   2  -9       22.69       23.12      1.00 o 
  -6   3  -9        3.15        5.24      1.38 o 
  -5   3  -9       56.93       56.22      2.25 o 
  -3   3  -9       40.07       39.03      1.88 o 
  -1   3  -9       26.30       27.50      1.45 o 
   1   3  -9        6.35        6.51      0.99 o 
  -6   4  -9       13.03       13.00      1.74 o 
  -3   4  -9       14.22       14.44      1.48 o 
  -1   4  -9       28.10       28.03      1.68 o 
  -3   5  -9        6.04       11.73      1.60 o 
  -7   1  -8       94.20      100.45      2.80 o 
   0   1  -8       10.21       10.67      0.81 o 
   2   1  -8       53.36       54.91      1.10 o 
  -7   2  -8       51.23       47.60      2.19 o 
  -5   2  -8       15.73       17.57      1.44 o 
  -4   2  -8       48.62       48.65      1.84 o 
  -2   2  -8      152.54      151.84      2.59 o 
   0   2  -8       14.26       13.93      0.95 o 
   2   2  -8        7.62        7.30      0.74 o 
  -7   3  -8       12.76       13.40      1.64 o 
  -5   3  -8        9.75       10.18      1.42 o 
  -4   3  -8       42.86       42.08      1.91 o 
  -2   3  -8       32.65       32.10      1.57 o 
   0   3  -8       24.12       23.06      1.27 o 
  -4   4  -8        5.49        5.41      1.38 o 
  -2   4  -8       38.44       37.93      1.81 o 
  -8   1  -7       48.70       48.51      2.14 o 
  -6   1  -7      113.23      108.13      2.57 o 
  -1   1  -7       70.78       77.85      1.59 o 
   1   1  -7       40.17       44.50      1.06 o 
   2   1  -7       19.13       18.05      0.67 o 
  -8   2  -7        7.31        8.16      1.44 o 
  -6   2  -7       12.20       10.81      1.35 o 
  -4   2  -7       93.66       85.63      2.21 o 
  -3   2  -7      135.67      139.25      2.52 o 
  -1   2  -7        7.31        6.45      0.81 o 
   1   2  -7        3.53        3.68      0.70 o 
   2   2  -7       33.61       32.66      1.04 o 
  -8   3  -7        3.02        2.75      1.34 o 
  -6   3  -7        2.57        4.04      1.29 o 
  -4   3  -7       44.68       45.61      1.85 o 
  -3   3  -7       12.61       14.28      1.31 o 
  -1   3  -7       45.68       46.08      1.65 o 
  -6   4  -7        6.98        7.42      1.48 o 
  -3   4  -7       11.11       11.77      1.36 o 
  -1   4  -7       11.87       12.38      1.26 o 
  -7   1  -6       89.23       94.27      2.49 o 
  -5   1  -6       14.94       17.43      1.25 o 
  -3   1  -6       63.35       62.45      1.59 o 
  -2   1  -6       14.60       15.77      0.89 o 
   0   1  -6        6.60        7.17      0.64 o 
   2   1  -6       49.54       49.27      0.89 o 
  -7   2  -6        2.55        4.16      1.29 o 
  -5   2  -6       42.94       42.67      1.72 o 
  -3   2  -6       17.99       18.09      1.14 o 
  -2   2  -6        8.15        8.40      0.90 o 
   0   2  -6       45.78       47.44      1.28 o 
  -7   3  -6        5.64        3.26      1.27 o 
  -5   3  -6       23.06       21.91      1.49 o 
  -3   3  -6       12.81       13.81      1.20 o 
  -2   3  -6        3.88        3.76      0.90 o 
   0   3  -6       16.48       16.49      1.09 o 
  -7   4  -6        0.15        0.07      1.32 o 
  -5   4  -6       16.39       16.97      1.55 o 
  -2   4  -6       27.19       27.11      1.54 o 
  -6   1  -5       80.44       80.48      2.11 o 
  -4   1  -5       23.89       27.83      1.18 o 
  -2   1  -5       31.36       30.83      1.08 o 
  -1   1  -5      130.98      133.28      1.77 o 
   0   1  -5      110.90      110.48      1.49 o 
   1   1  -5       89.67       95.71      1.27 o 
  -6   2  -5       63.63       62.15      2.03 o 
  -4   2  -5       33.80       32.75      1.41 o 
  -2   2  -5       35.95       37.20      1.28 o 
  -1   2  -5       53.30       51.89      1.36 o 
   1   2  -5       19.73       20.04      0.85 o 
  -6   3  -5        1.01        2.07      1.11 o 
  -4   3  -5       78.65       76.79      2.11 o 
  -2   3  -5        6.57        5.85      0.97 o 
  -1   3  -5       24.54       25.67      1.21 o 
  -6   4  -5        4.64        4.31      1.30 o 
  -4   4  -5       11.67       10.10      1.29 o 
  -7   1  -4       12.07       22.61      1.40 o 
  -5   1  -4       12.31       12.14      1.01 o 
  -3   1  -4      219.65      224.13      2.53 o 
  -1   1  -4      118.95      110.74      1.53 o 
   0   1  -4       25.55       25.56      0.78 o 
   1   1  -4      113.43      120.14      1.29 o 
  -7   2  -4       10.57       11.80      1.29 o 
  -5   2  -4       92.75       94.14      2.15 o 
  -3   2  -4        1.76        1.72      0.72 o 
  -1   2  -4       61.43       64.79      1.42 o 
   0   2  -4       16.67       15.84      0.81 o 
  -5   3  -4       49.70       47.02      1.81 o 
  -3   3  -4        9.33        8.89      1.03 o 
  -1   3  -4       21.64       22.35      1.16 o 
  -5   4  -4       39.13       39.48      1.86 o 
  -6   1  -3      112.02      111.59      2.20 o 
  -4   1  -3       62.63       64.01      1.49 o 
  -2   1  -3      411.65      418.42      2.94 o 
   0   1  -3      339.36      331.43      2.16 o 
   1   1  -3       22.43       22.18      0.62 o 
  -6   2  -3       56.34       56.25      1.79 o 
  -4   2  -3      246.49      256.80      3.05 o 
  -2   2  -3       57.77       64.93      1.48 o 
   0   2  -3      155.35      164.41      1.98 o 
  -6   3  -3       29.09       29.69      1.55 o 
  -4   3  -3       17.55       16.73      1.17 o 
  -2   3  -3       62.57       62.87      1.70 o 
  -6   1  -2       13.48       14.27      1.01 o 
  -5   1  -2       65.54       63.86      1.50 o 
  -3   1  -2       10.69       10.31      0.69 o 
  -1   1  -2      663.80      685.82      3.22 o 
   0   1  -2      299.19      293.50      1.90 o 
  -6   2  -2       17.88       19.09      1.25 o 
  -5   2  -2       24.60       26.13      1.23 o 
  -3   2  -2       46.08       45.15      1.27 o 
  -1   2  -2       44.86       45.57      1.15 o 
  -6   3  -2        3.12        2.48      0.97 o 
  -5   3  -2       14.54       13.70      1.18 o 
  -3   3  -2      130.75      126.45      2.28 o 
  -5   1  -1       13.69       14.94      0.86 o 
  -4   1  -1       79.42       79.28      1.43 o 
  -2   1  -1      321.25      343.35      2.34 o 
   0   1  -1     1026.43      973.74      3.21 o 
  -5   2  -1       59.14       58.21      1.53 o 
  -4   2  -1       83.48       83.09      1.67 o 
  -2   2  -1       66.01       63.59      1.34 o 
  -5   3  -1       32.39       30.36      1.40 o 
  -4   3  -1       58.79       56.95      1.67 o 
  -4   1   0       56.33       60.27      1.18 o 
  -3   1   0      141.45      141.90      1.56 o 
  -2   1   0      400.88      411.62      2.36 o 
  -1   1   0      394.08      393.13      2.10 o 
  -4   2   0       35.03       32.80      1.11 o 
  -3   2   0       86.85       83.37      1.51 o 
  -5   1   1       76.70       79.68      1.35 o 
  -3   1   1       98.19       99.87      1.22 o 
  -2   1   1      577.10      542.58      2.49 o 
  -5   2   1       77.35       75.22      1.54 o 
  -4   1   2       43.88       42.53      0.85 o 
  -3   1   2       19.74       17.26      0.55 o 
  -3  -2   3      227.12      222.06      1.84 o 
  -2  -2   3      393.47      393.84      2.12 o 
  -1  -1   3       76.54       79.44      1.01 o 
   0   1   3     1181.50     1137.79      3.35 o 
  -3  -2   4      423.96      425.93      2.74 o 
  -2  -2   4        8.18        8.97      0.58 o 
  -2  -1   4      535.11      554.79      2.98 o 
  -1  -1   4      406.18      418.89      2.41 o 
   0   0   4     2602.85     2605.43      5.74 o 
   0   1   4       87.95       85.93      1.14 o 
   1   1   4      420.70      384.70      2.22 o 
   0   2   4       56.09       52.95      0.97 o 
   1   2   4      210.70      217.42      1.63 o 
  -4  -2   5      355.29      359.58      3.05 o 
  -3  -2   5       45.22       41.57      1.08 o 
  -2  -2   5      203.06      214.54      2.00 o 
  -2  -1   5      137.56      146.62      1.75 o 
  -1  -1   5      315.29      326.58      2.39 o 
   0  -1   5      382.82      375.82      2.59 o 
  -1   0   5      511.75      497.76      2.97 o 
  -1   1   5      315.29      328.83      2.51 o 
   0   1   5      382.82      368.33      2.47 o 
   1   1   5      459.49      461.24      2.72 o 
   0   2   5      222.24      238.25      2.07 o 
   1   2   5      181.61      169.87      1.66 o 
  -4  -2   6        6.34        5.72      0.85 o 
  -3  -2   6       52.54       48.12      1.40 o 
  -2  -2   6       53.04       52.26      1.19 o 
  -1  -2   6       71.34       77.52      1.38 o 
  -3  -1   6      653.38      708.60      4.23 o 
  -2  -1   6      174.83      176.61      2.05 o 
  -1  -1   6      425.60      425.02      2.98 o 
   0  -1   6       23.60       27.05      0.95 o 
  -2   0   6      406.46      426.15      3.19 o 
   0   0   6      616.70      630.01      3.52 o 
  -1   1   6      425.60      413.93      3.02 o 
   0   1   6       23.60       26.37      0.91 o 
   1   1   6      313.16      300.43      2.44 o 
  -1   2   6       71.34       76.44      1.47 o 
   0   2   6      155.08      157.45      1.86 o 
   1   2   6      465.93      477.62      3.00 o 
  -4  -2   7       33.96       33.91      1.33 o 
  -3  -2   7       52.48       50.90      1.39 o 
  -2  -2   7      152.80      149.31      2.10 o 
  -1  -2   7       13.29       13.63      0.89 o 
  -3  -1   7      209.32      204.57      2.49 o 
  -2  -1   7       66.82       62.45      1.41 o 
  -1  -1   7      140.56      150.80      1.99 o 
   0  -1   7      481.96      491.39      3.48 o 
  -1   0   7     2175.01     2258.36      7.30 o 
  -1   1   7      140.56      145.40      2.01 o 
   0   1   7      481.96      470.65      3.30 o 
   1   1   7      246.94      259.43      2.49 o 
  -1   2   7       13.29       12.56      0.91 o 
   0   2   7      193.01      187.16      2.16 o 
   1   2   7       26.22       24.98      0.97 o 
  -1   3   7       15.82       14.04      1.03 o 
  -5  -2   8       21.51       23.05      1.38 o 
  -4  -2   8      210.27      228.47      2.93 o 
  -3  -2   8      158.75      166.54      2.35 o 
  -2  -2   8       25.31       24.24      1.13 o 
  -1  -2   8       94.18       89.34      1.82 o 
  -4  -1   8      323.43      346.58      3.63 o 
  -3  -1   8       99.14       94.43      1.89 o 
  -2  -1   8      187.41      186.58      2.41 o 
  -1  -1   8      722.43      729.22      4.53 o 
   0  -1   8       35.15       35.30      1.23 o 
  -2   0   8       57.23       62.59      1.55 o 
   0   0   8     2355.93     2411.39      7.97 o 
  -2   1   8      187.41      186.88      2.52 o 
  -1   1   8      534.85      528.00      3.90 o 
   0   1   8       35.15       36.10      1.20 o 
   1   1   8      461.27      445.21      3.45 o 
  -2   2   8       25.31       26.92      1.28 o 
  -1   2   8       86.21       79.19      1.69 o 
   0   2   8       48.35       48.85      1.34 o 
   1   2   8       56.65       55.08      1.36 o 
  -1   3   8      105.30      102.10      2.13 o 
  -5  -2   9      183.12      181.60      2.89 o 
  -4  -2   9      176.11      177.38      2.70 o 
  -3  -2   9       17.19       19.62      1.23 o 
  -2  -2   9       78.71       81.93      1.82 o 
  -1  -2   9      169.48      161.77      2.41 o 
  -5  -1   9       17.98       17.21      1.41 o 
  -4  -1   9      134.05      132.44      2.46 o 
  -3  -1   9      337.47      283.39      3.99 o 
  -2  -1   9      200.65      191.01      2.59 o 
  -1  -1   9       65.86       64.11      1.60 o 
   0  -1   9      781.38      797.17      5.08 o 
  -3   0   9      265.23      247.80      3.13 o 
  -1   0   9     1755.00     1807.95      7.45 o 
  -2   1   9      200.65      189.57      2.68 o 
  -1   1   9       65.86       65.27      1.64 o 
   0   1   9      781.38      797.84      4.96 o 
   1   1   9      105.82      110.64      1.96 o 
  -2   2   9       78.71       83.46      1.98 o 
  -1   2   9      169.48      156.97      2.42 o 
   0   2   9      188.99      179.84      2.48 o 
   1   2   9      551.78      549.41      4.06 o 
  -2   3   9        2.21        0.00      1.10 o 
  -1   3   9       22.05       21.41      1.31 o 
  -5  -2  10       12.82       12.80      1.29 o 
  -4  -2  10      343.00      340.21      3.85 o 
  -3  -2  10      383.84      377.15      3.91 o 
  -2  -2  10       43.53       33.55      1.98 o 
  -1  -2  10      243.34      239.95      3.07 o 
  -6  -1  10      111.73       80.74      3.13 o 
  -5  -1  10      317.57      328.64      4.07 o 
  -4  -1  10       15.74       16.89      1.37 o 
  -3  -1  10       43.62       44.75      1.63 o 
  -2  -1  10      310.11      251.46      3.74 o 
  -1  -1  10      351.00      327.94      3.47 o 
   0  -1  10       59.96       66.04      1.75 o 
  -4   0  10      610.99      645.21      5.41 o 
  -2   0  10      482.38      381.40      4.70 o 
   0   0  10      322.89      306.06      3.30 o 
  -3   1  10       43.62       43.28      1.70 o 
  -2   1  10      310.11      246.22      3.18 o 
  -1   1  10      351.00      322.29      3.46 o 
   0   1  10       59.96       63.79      1.70 o 
   1   1  10      636.40      621.75      4.69 o 
  -3   2  10      383.84      378.89      4.24 o 
  -2   2  10       43.53       27.39      2.09 o 
  -1   2  10      243.34      236.43      3.06 o 
   0   2  10      353.08      354.01      3.57 o 
   1   2  10      211.71      221.75      2.98 o 
  -3   3  10       90.00       97.32      2.50 o 
  -2   3  10      504.44      609.78      5.24 o 
  -1   3  10      152.19      152.97      2.61 o 
  -5  -2  11      192.08      176.50      3.10 o 
  -4  -2  11        9.48       12.67      1.28 o 
  -3  -2  11       81.81       80.27      2.16 o 
  -2  -2  11      430.44      430.67      4.28 o 
  -1  -2  11      181.14      202.52      3.07 o 
  -8  -1  11       54.50       59.91      2.49 o 
  -7  -1  11        5.32        4.66      2.02 o 
  -6  -1  11       50.37       56.18      2.50 o 
  -5  -1  11      166.48      125.79      3.52 o 
  -4  -1  11      406.29      411.16      4.49 o 
  -3  -1  11       73.67       70.89      2.03 o 
  -2  -1  11      313.04      310.79      3.65 o 
  -1  -1  11      122.05      130.79      2.50 o 
   0  -1  11      216.28      210.63      3.01 o 
  -5   0  11      181.35      140.74      3.74 o 
  -3   0  11      182.74      176.72      2.96 o 
  -1   0  11      611.38      498.38      4.43 o 
  -4   1  11      406.29      405.99      4.65 o 
  -3   1  11       73.67       74.84      2.17 o 
  -2   1  11      313.04      306.97      3.71 o 
  -1   1  11      122.05      130.15      2.47 o 
   0   1  11      216.28      213.53      2.96 o 
   1   1  11       51.35       53.31      1.69 o 
  -4   2  11        9.48       10.25      1.52 o 
  -3   2  11       81.81       85.38      2.37 o 
  -2   2  11      430.44      438.51      4.50 o 
  -1   2  11      181.14      212.84      3.16 o 
   0   2  11       95.28       88.25      2.08 o 
   1   2  11      567.89      550.94      4.59 o 
  -4   3  11       57.01       61.10      2.30 o 
  -3   3  11      114.61      118.07      2.75 o 
  -2   3  11      110.60      115.76      2.61 o 
  -1   3  11      457.18      572.41      5.08 o 
  -4  -2  12      296.51      325.19      4.17 o 
  -3  -2  12       26.79       26.59      1.62 o 
  -2  -2  12      295.51      285.79      3.72 o 
  -7  -1  12       68.02       66.02      2.56 o 
  -6  -1  12       30.06       31.55      2.32 o 
  -5  -1  12       75.96       73.10      2.60 o 
  -4  -1  12       64.08       66.98      2.36 o 
  -3  -1  12      454.13      451.43      4.69 o 
  -2  -1  12       25.64       24.15      1.50 o 
  -1  -1  12      134.08      125.47      2.54 o 
   0  -1  12       27.90       23.49      1.51 o 
  -6   0  12      153.71      156.71      3.59 o 
  -4   0  12      391.92      435.53      4.93 o 
  -2   0  12      451.71      466.44      4.64 o 
   0   0  12      120.31      114.51      2.42 o 
  -5   1  12       52.75       53.72      2.23 o 
  -4   1  12       64.08       75.18      2.55 o 
  -3   1  12      454.13      442.90      4.80 o 
  -2   1  12       25.64       24.87      1.56 o 
  -1   1  12      134.08      121.75      2.49 o 
   0   1  12       27.90       25.47      1.54 o 
   1   1  12      294.03      285.21      3.58 o 
  -5   2  12       18.11       20.19      1.82 o 
  -4   2  12      296.51      349.32      4.78 o 
  -3   2  12       26.79       26.50      1.76 o 
  -2   2  12      295.51      286.33      3.87 o 
  -1   2  12      199.85      194.64      3.12 o 
   0   2  12       41.88       54.00      1.96 o 
   1   2  12       23.68       21.98      1.45 o 
  -4   3  12       77.59       79.04      2.69 o 
  -3   3  12       44.59       45.30      2.04 o 
  -2   3  12      244.49      250.54      3.74 o 
  -1   3  12      119.35      118.31      2.62 o 
  -5  -2  13       32.20       35.29      2.23 o 
  -4  -2  13      121.35      112.47      2.80 o 
  -3  -2  13      289.95      328.04      4.30 o 
  -2  -2  13       60.61       60.13      2.10 o 
  -7  -1  13       33.86       37.44      2.27 o 
  -6  -1  13       37.84       44.14      2.23 o 
  -5  -1  13        8.55        6.17      1.48 o 
  -4  -1  13      405.62      416.76      5.00 o 
  -3  -1  13       37.51       42.03      2.10 o 
  -2  -1  13      122.17      121.33      2.69 o 
  -1  -1  13       10.68       11.48      1.33 o 
  -7   0  13       60.26       64.18      2.70 o 
  -5   0  13      115.28      124.47      3.03 o 
  -3   0  13      270.87      291.48      4.13 o 
  -1   0  13      230.85      223.63      3.39 o 
  -7   1  13       33.86       36.20      2.38 o 
  -6   1  13       37.84       38.06      2.17 o 
  -5   1  13        8.55        8.44      1.56 o 
  -4   1  13      379.06      386.13      4.88 o 
  -3   1  13       37.51       36.43      2.12 o 
  -2   1  13      122.17      117.18      2.68 o 
  -1   1  13       10.68       10.85      1.25 o 
   0   1  13       24.64       21.73      1.49 o 
   1   1  13       50.03       61.41      2.11 o 
  -6   2  13       78.95       84.94      2.99 o 
  -5   2  13       23.84       26.17      2.05 o 
  -4   2  13      119.76      111.22      2.97 o 
  -3   2  13      289.95      317.94      4.52 o 
  -2   2  13       60.61       60.46      2.17 o 
  -1   2  13      148.55      143.83      2.88 o 
   0   2  13      385.46      376.45      4.31 o 
   1   2  13      137.36      173.91      3.10 o 
  -5   3  13       30.04       31.67      2.17 o 
  -4   3  13       41.31       43.64      2.56 o 
  -3   3  13       93.10       95.81      2.84 o 
  -2   3  13       13.13       11.21      1.55 o 
  -1   3  13      168.68      169.31      3.14 o 
  -5  -2  14       72.18       78.99      2.60 o 
  -4  -2  14       70.67       71.66      2.39 o 
  -3  -2  14       39.92       39.74      2.27 o 
  -2  -2  14      122.86      134.11      3.06 o 
  -6  -1  14       53.76       51.86      2.43 o 
  -5  -1  14       98.61      110.60      3.02 o 
  -4  -1  14       17.36       16.86      1.65 o 
  -3  -1  14       92.51       82.98      2.50 o 
  -2  -1  14       71.84       84.80      2.60 o 
  -1  -1  14      108.68      105.47      2.62 o 
  -6   0  14       26.50       33.69      2.17 o 
  -4   0  14      144.72      138.23      3.14 o 
  -2   0  14      123.83      122.33      2.96 o 
   0   0  14      131.39      124.17      2.75 o 
  -6   1  14       53.76       52.59      2.56 o 
  -5   1  14       98.61       87.52      2.80 o 
  -4   1  14       17.36       14.40      1.67 o 
  -3   1  14      201.34      189.86      3.74 o 
  -2   1  14       26.21       32.98      1.77 o 
  -1   1  14      108.68      104.29      2.60 o 
   0   1  14      111.86      110.91      2.62 o 
  -6   2  14       56.88       62.29      2.84 o 
  -5   2  14       72.18       71.83      2.76 o 
  -4   2  14       70.67       75.37      2.68 o 
  -3   2  14       39.92       37.66      2.37 o 
  -2   2  14      122.86      135.47      3.15 o 
  -1   2  14        5.99        5.94      1.37 o 
   0   2  14       69.41       73.13      2.29 o 
   1   2  14      197.31      191.81      3.32 o 
  -5   3  14       21.46       31.44      2.30 o 
  -4   3  14       31.29       31.84      2.16 o 
  -3   3  14       41.96       45.15      2.26 o 
  -2   3  14       25.98       24.37      1.84 o 
  -5  -2  15       35.07       36.97      2.12 o 
  -4  -2  15       38.71       36.39      2.04 o 
  -3  -2  15       29.11       32.46      1.96 o 
  -2  -2  15       27.23       24.80      2.16 o 
  -6  -1  15       89.35       95.58      3.05 o 
  -5  -1  15        0.93        1.37      1.49 o 
  -4  -1  15       50.98       51.98      3.02 o 
  -3  -1  15       33.14       30.44      1.89 o 
  -2  -1  15       96.01       98.45      2.92 o 
  -1  -1  15       33.59       28.56      2.29 o 
  -5   0  15       34.27       36.91      2.16 o 
  -3   0  15       92.25       84.34      2.61 o 
  -1   0  15       94.30       78.16      2.91 o 
  -6   1  15       89.35       99.05      3.25 o 
  -5   1  15        0.93        1.01      1.61 o 
  -4   1  15       50.98       58.99      2.50 o 
  -3   1  15       33.14       31.81      1.97 o 
  -2   1  15       96.01       97.50      2.90 o 
  -1   1  15       33.59       53.23      2.36 o 
   0   1  15       65.18       63.39      2.23 o 
  -5   2  15       35.07       33.94      2.30 o 
  -4   2  15       38.71       42.98      2.36 o 
  -3   2  15       29.11       33.62      2.08 o 
  -2   2  15       27.23       30.50      2.22 o 
  -1   2  15      123.31      129.01      3.18 o 
   0   2  15      175.45      176.98      3.40 o 
  -4   3  15       28.29       25.31      2.09 o 
  -3   3  15       27.32       27.89      2.01 o 
  -2   3  15        2.45        1.14      1.48 o 
  -4  -2  16       27.93       27.16      1.96 o 
  -3  -2  16       30.09       32.03      2.09 o 
  -2  -2  16       17.92       20.74      1.77 o 
  -5  -1  16       39.04       40.68      2.27 o 
  -4  -1  16        6.06        9.03      1.68 o 
  -3  -1  16      102.78      101.30      2.93 o 
  -2  -1  16       24.97       23.53      1.86 o 
  -1  -1  16       45.45       47.43      2.14 o 
  -4   0  16        3.21        3.97      1.57 o 
  -2   0  16      131.73      117.61      3.05 o 
  -5   1  16       39.04       40.55      2.38 o 
  -4   1  16        6.06        8.49      1.79 o 
  -3   1  16      102.78      114.37      3.09 o 
  -2   1  16       24.97       22.39      1.80 o 
  -1   1  16       45.45       41.55      2.10 o 
   0   1  16       39.47       44.33      2.43 o 
  -4   2  16       27.93       28.14      2.13 o 
  -3   2  16       30.09       33.30      2.16 o 
  -2   2  16       17.92       18.46      1.79 o 
  -1   2  16       40.47       41.70      2.12 o 
   0   2  16       24.96       24.89      2.17 o 
  -3   3  16        6.81        6.71      1.56 o 
  -2   3  16       20.78       22.40      1.88 o 
  -3  -2  17       32.81       32.43      2.14 o 
  -2  -2  17       27.68       28.34      1.90 o 
  -4  -1  17       33.99       32.61      2.17 o 
  -3  -1  17        5.74        8.71      1.71 o 
  -2  -1  17       68.18       66.78      2.56 o 
  -3   0  17       25.00       31.59      2.11 o 
  -1   0  17       31.47       30.82      1.96 o 
  -4   1  17       33.99       35.33      2.25 o 
  -3   1  17        5.74        8.62      1.68 o 
  -2   1  17       68.18       66.57      2.59 o 
  -1   1  17        7.09        8.29      1.64 o 
   0   1  17        6.45        6.11      1.59 o 
  -3   2  17       32.81       35.39      2.30 o 
  -2   2  17       27.69       27.27      1.95 o 
  -1   2  17       21.12       22.93      1.93 o 
   0   2  17       70.43       68.46      2.83 o 
  -3  -1  18       86.79       97.76      3.15 o 
  -2  -1  18        7.36        5.90      1.65 o 
  -2   0  18       26.28       28.76      2.18 o 
  -3   1  18       86.79       92.26      3.08 o 
  -2   1  18        7.36        7.99      1.74 o 
  -1   1  18       58.96       62.24      2.57 o 
   0   1  18        0.03        1.02      1.57 o 
  -2   2  18       10.81       11.37      1.89 o 
  -1   2  18       52.76       59.90      2.55 o 
   0   2  18       62.48       71.43      2.71 o 
  -1   0  19       22.94       22.57      2.05 o 
  -1   1  19        7.22       11.19      1.88 o 
  -3  -2   1       45.76       43.84      0.96 o 
  -2  -2   1      139.92      141.54      1.31 o 
  -2  -1   1      577.10      542.48      2.50 o 
  -4  -2   2       52.64       50.25      1.22 o 
  -3  -2   2      216.95      222.32      2.06 o 
  -2  -2   2       41.27       43.37      0.88 o 
  -3  -1   2       19.74       16.71      0.73 o 
  -2  -1   2      516.27      504.84      2.62 o 
  -2   0   2      796.07      781.38      3.28 o 
  -1   1   2      317.87      312.12      1.73 o 
  -3  -2   3       65.21       63.11      1.25 o 
  -2  -2   3      112.96      112.53      1.44 o 
  -3  -1   3       73.23       72.05      1.31 o 
  -2  -1   3      366.41      358.83      2.41 o 
  -3   0   3      271.36      261.38      2.38 o 
  -1   0   3     1647.75     1570.64      4.13 o 
  -2   1   3      366.41      361.83      2.46 o 
  -1   1   3       21.98       21.72      0.62 o 
  -2  -3   4       40.88       38.61      1.07 o 
  -4  -2   4       34.14       31.76      1.18 o 
  -2  -2   4        2.35        2.33      0.54 o 
  -4  -1   4       43.52       40.96      1.27 o 
  -2  -1   4      153.63      151.69      1.73 o 
  -4   0   4      126.50      120.09      1.96 o 
  -2   0   4      410.26      391.89      2.65 o 
  -2   1   4      153.63      152.18      1.71 o 
  -1   1   4      116.61      117.52      1.30 o 
  -6  -2   5       11.04       11.69      1.20 o 
  -5  -2   5       93.05       90.98      2.00 o 
  -4  -2   5       86.43       87.24      1.79 o 
  -3  -2   5       12.98       13.00      0.90 o 
  -5  -1   5       86.47       84.71      1.91 o 
  -3  -1   5       52.37       49.19      1.27 o 
  -5   0   5      142.21      142.14      2.41 o 
  -3   0   5       10.25        9.18      0.79 o 
  -3   1   5       52.37       48.33      1.25 o 
  -1   1   5       90.52       93.28      1.27 o 
  -1   2   5       19.39       20.49      0.70 o 
   0   2   5       63.81       68.20      0.93 o 
  -5  -2   6       26.42       24.81      1.37 o 
  -4  -2   6        1.82        1.83      0.88 o 
  -3  -2   6        7.98        8.78      0.90 o 
  -5  -1   6       64.91       66.62      1.80 o 
  -4  -1   6       65.31       64.37      1.63 o 
  -3  -1   6      187.59      194.89      2.39 o 
  -2  -1   6       50.20       48.07      1.22 o 
  -4   0   6       52.44       49.62      1.45 o 
  -2   0   6      116.69      118.22      1.73 o 
  -4   1   6       65.31       64.22      1.64 o 
  -2   1   6       50.19       50.12      1.18 o 
  -2   2   6       15.23       15.17      0.79 o 
   0   2   6       44.52       46.31      0.91 o 
  -4  -3   7       46.82       49.45      1.69 o 
  -3  -3   7       22.53       19.92      1.19 o 
  -6  -2   7       19.74       19.18      1.51 o 
  -4  -2   7        9.75        9.72      1.11 o 
  -3  -2   7       15.07       14.45      1.07 o 
  -6  -1   7        8.41        7.74      1.22 o 
  -4  -1   7       19.30       18.76      1.14 o 
  -3  -1   7       60.10       56.31      1.49 o 
  -3   0   7        0.22        2.79      0.77 o 
  -4   1   7       19.30       17.13      1.15 o 
  -3   1   7       60.10       58.97      1.49 o 
  -2   1   7       19.18       19.15      0.94 o 
  -1   1   7       40.36       41.89      1.07 o 
  -3   2   7       15.07       14.52      0.97 o 
  -1   2   7        3.82        4.12      0.59 o 
  -3  -3   8        6.15        5.58      1.13 o 
  -7  -2   8        4.95        3.50      1.27 o 
  -5  -2   8        6.18        5.46      1.14 o 
  -3  -2   8       45.58       49.11      1.63 o 
  -7  -1   8       38.59       39.33      1.92 o 
  -5  -1   8       36.17       33.26      1.52 o 
  -3  -1   8       28.46       26.56      1.25 o 
  -2  -1   8       53.81       50.48      1.41 o 
  -2   0   8       16.43       17.27      0.97 o 
  -5   1   8       36.17       34.79      1.55 o 
  -3   1   8       28.46       28.02      1.23 o 
  -2   1   8       53.81       51.82      1.36 o 
  -1   1   8      153.55      157.59      2.02 o 
  -3   2   8       45.58       46.15      1.45 o 
  -2   2   8        7.27        7.00      0.83 o 
   0   2   8       13.88       14.69      0.77 o 
  -4  -3   9       64.56       67.80      2.11 o 
  -6  -2   9       37.95       35.56      1.78 o 
  -4  -2   9       50.56       49.61      1.80 o 
  -6  -1   9       61.12       59.68      2.08 o 
  -4  -1   9       38.48       34.26      1.52 o 
  -6   1   9       61.12       60.67      2.11 o 
  -4   1   9       38.48       35.39      1.50 o 
  -2   1   9       57.61       53.14      1.46 o 
  -1   1   9       18.91       19.44      0.97 o 
  -4   2   9       50.56       51.80      1.79 o 
  -2   2   9       22.60       23.61      1.13 o 
  -1   2   9       48.66       44.78      1.25 o 
  -5  -3  10       16.69       15.31      1.46 o 
  -3  -3  10       25.84       24.61      1.58 o 
  -5  -2  10        3.68        4.79      1.26 o 
  -3  -2  10      110.20      115.66      2.53 o 
  -7  -1  10        7.14        7.38      1.50 o 
  -5  -1  10       91.18       91.44      2.35 o 
  -3  -1  10       12.52       11.61      1.15 o 
  -5   1  10       91.18       89.87      2.36 o 
  -3   1  10       12.52       12.08      1.11 o 
  -1   1  10      100.77       95.23      1.85 o 
  -5   2  10        3.68        2.81      1.18 o 
  -3   2  10      110.20      106.31      2.21 o 
  -1   2  10       69.86       69.03      1.59 o 
   0   2  10      101.37      106.48      1.84 o 
  -4  -3  11       16.37       15.31      1.53 o 
  -7  -2  11       12.19       11.77      1.62 o 
  -6  -2  11        8.36        9.27      1.48 o 
  -4  -2  11        2.72        2.01      1.20 o 
  -7  -1  11        0.94        0.47      1.31 o 
  -6  -1  11       10.71       12.64      1.51 o 
  -5  -1  11       45.64       49.86      1.94 o 
  -4  -1  11      116.65      113.94      2.57 o 
  -7   0  11       30.91       29.93      1.89 o 
  -6   1  11       10.71       10.67      1.41 o 
  -4   1  11      116.65      115.37      2.49 o 
  -2   1  11       89.87       86.98      1.99 o 
  -4   2  11        2.72        2.86      1.16 o 
  -2   2  11      123.58      128.41      2.32 o 
   0   2  11       27.36       26.58      1.18 o 
  -6  -3  12       34.38       33.44      1.95 o 
  -5  -3  12        7.66        6.67      1.48 o 
  -3  -3  12       12.80       11.48      1.39 o 
  -6  -2  12       11.89       12.41      1.57 o 
  -3  -2  12        7.69        7.66      1.40 o 
  -6  -1  12        6.57        7.40      1.39 o 
  -3  -1  12      130.38      125.37      2.67 o 
  -6   0  12       33.27       34.49      1.95 o 
  -6   1  12        6.57        7.22      1.45 o 
  -3   1  12      130.38      129.50      2.64 o 
  -1   1  12       38.50       37.19      1.49 o 
  -3   2  12        7.69        6.73      1.14 o 
  -1   2  12       57.38       54.62      1.66 o 
  -5  -3  13        8.62        8.32      1.49 o 
  -4  -3  13        8.40       11.30      1.64 o 
  -5  -2  13        6.85       10.67      1.56 o 
  -7  -1  13        9.72       10.04      1.66 o 
  -5  -1  13        2.46        5.16      1.32 o 
  -7   0  13       17.30       15.70      1.72 o 
  -5   0  13       33.10       36.30      1.90 o 
  -7   1  13        9.72       12.33      1.79 o 
  -5   1  13        2.46        3.28      1.29 o 
  -4   1  13      108.83      110.89      2.66 o 
  -2   1  13       35.08       33.48      1.65 o 
  -5   2  13        6.85        8.63      1.41 o 
  -2   2  13       17.40       18.05      1.29 o 
  -4  -3  14        8.98       10.82      1.73 o 
  -6  -2  14       16.33       16.61      1.85 o 
  -4  -2  14       20.29       21.89      1.80 o 
  -3  -2  14        1.59        4.37      1.49 o 
  -6  -1  14       15.43       14.48      1.69 o 
  -4  -1  14        4.98        5.59      1.38 o 
  -3  -1  14       26.56       30.33      1.81 o 
  -6   0  14        7.61        8.09      1.61 o 
  -4   0  14       41.55       39.31      1.97 o 
  -6   1  14       15.43       13.96      1.71 o 
  -4   1  14        4.98        5.04      1.27 o 
  -1   1  14       31.20       30.73      1.63 o 
  -6   2  14       16.33       15.69      1.77 o 
  -4   2  14       20.29       21.61      1.57 o 
  -3  -3  15        7.84        6.91      1.63 o 
  -5  -2  15       10.07       10.24      1.69 o 
  -3  -2  15        8.36       10.42      1.66 o 
  -5  -1  15        0.27        2.58      1.39 o 
  -3  -1  15        9.51       13.36      1.54 o 
  -2  -1  15       23.22       24.51      1.76 o 
  -5   0  15        9.84       10.37      1.59 o 
  -3   0  15       26.48       26.47      1.79 o 
  -5   1  15        0.27        0.14      1.45 o 
  -3   1  15        9.51       10.16      1.39 o 
  -5   2  15       10.07        9.17      1.53 o 
  -4  -2  16        8.02        9.30      1.71 o 
  -4  -1  16        1.74        3.30      1.52 o 
  -4   0  16        0.92        0.66      1.36 o 
  -4   1  16        1.74        1.29      1.32 o 
  -4   2  16        8.02        8.01      1.54 o 
  -3  -2  17        9.42       10.06      1.82 o 
  -3  -1  17        1.65        2.71      1.55 o 
  -3   0  17        7.18        9.73      1.61 o 
  -3   1  17        1.65        2.23      1.42 o 
  -2  -2  18        3.10        5.38      1.72 o 
  -2  -1  18        2.11        2.44      1.56 o 
  -2   0  18        7.55        9.72      1.61 o 
  -2   1  18        2.11        1.82      1.43 o 
  -1   0  19        6.59        8.47      1.64 o 
  -1   1  19        2.07        4.54      1.54 o 
   5   3 -14       21.03       24.70      2.09 o 
   5   3 -13       31.02       34.61      2.21 o 
   6   2 -12       42.05       43.41      2.05 o 
   5   3 -12       27.43       28.86      2.50 o 
   6   3 -12      121.10      125.44      3.43 o 
   3   4 -12       54.19       65.39      2.66 o 
   4   4 -12       10.08        9.29      2.46 o 
   6   2 -11       40.94       39.41      2.33 o 
   4   3 -11       56.04       59.09      2.27 o 
   5   3 -11       73.33       64.86      2.98 o 
   6   3 -11      185.94      189.55      4.13 o 
   3   4 -11       83.95       83.12      2.76 o 
   4   4 -11       43.20       43.52      2.34 o 
   5   4 -11        4.26        5.44      2.10 o 
   1   5 -11      136.17      145.14      3.64 o 
   2   5 -11        0.48        6.81      1.90 o 
   5   2 -10       13.22       14.92      1.42 o 
   6   2 -10      133.63      131.58      3.12 o 
   4   3 -10       77.43       75.83      2.40 o 
   5   3 -10       58.47       57.71      2.36 o 
   6   3 -10       38.42       43.82      2.56 o 
   7   3 -10       45.91       51.00      2.96 o 
   3   4 -10       83.76       88.60      2.80 o 
   4   4 -10       34.33       38.92      2.21 o 
   5   4 -10       97.76       99.19      3.14 o 
   0   5 -10       87.72       97.04      3.28 o 
   1   5 -10       48.94       49.96      2.43 o 
   2   5 -10      142.72      160.87      3.78 o 
   3   5 -10        3.27        2.95      1.84 o 
   5   2  -9      184.62      177.77      3.08 o 
   6   2  -9      133.84      129.09      2.86 o 
   4   3  -9      224.09      222.79      3.62 o 
   5   3  -9       58.35       57.78      2.24 o 
   6   3  -9       96.07       91.60      2.79 o 
   7   3  -9       20.28       23.35      2.46 o 
   2   4  -9      188.44      191.84      3.57 o 
   3   4  -9       37.56       45.22      2.32 o 
   4   4  -9       15.32       18.13      1.81 o 
   5   4  -9       31.91       32.86      2.24 o 
   6   4  -9      109.29      113.09      3.35 o 
  -1   5  -9      119.45      133.07      3.16 o 
   0   5  -9       35.27       36.48      2.78 o 
   1   5  -9      136.79      149.07      3.75 o 
   2   5  -9       27.79       28.86      2.09 o 
   3   5  -9       86.13       87.95      3.06 o 
   4   5  -9       12.42        7.55      1.95 o 
   5   1  -8      130.61      129.67      2.29 o 
   4   2  -8      206.77      248.14      3.40 o 
   5   2  -8       21.92       22.43      1.52 o 
   6   2  -8       40.77       42.51      1.81 o 
   3   3  -8       20.26       19.49      1.46 o 
   4   3  -8      246.42      275.84      3.97 o 
   5   3  -8      317.13      322.21      4.40 o 
   6   3  -8      124.66      122.91      3.03 o 
   7   3  -8       47.13       42.58      2.23 o 
   2   4  -8       66.17       64.32      2.28 o 
   3   4  -8      298.75      294.39      4.33 o 
   4   4  -8       44.24       49.86      2.37 o 
   5   4  -8       30.34       30.34      2.14 o 
   6   4  -8        7.73        7.33      1.77 o 
  -1   5  -8       45.56       53.97      2.18 o 
   0   5  -8       13.70       14.91      1.73 o 
   1   5  -8       47.16       43.25      2.87 o 
   2   5  -8       98.44      111.58      3.46 o 
   3   5  -8        0.31        0.00      1.73 o 
   4   5  -8       84.49      100.37      3.31 o 
   5   1  -7       56.47       59.60      1.80 o 
   4   2  -7       34.27       34.74      1.54 o 
   5   2  -7       19.99       20.31      1.70 o 
   6   2  -7       69.75       71.38      2.18 o 
   3   3  -7       79.40       73.39      2.13 o 
   4   3  -7      161.77      157.33      2.98 o 
   5   3  -7      100.01      129.74      3.07 o 
   6   3  -7       24.96       24.81      1.84 o 
   7   3  -7       39.38       37.68      2.17 o 
   2   4  -7      295.74      251.53      4.52 o 
   3   4  -7       34.11       32.65      1.90 o 
   4   4  -7      139.33      134.58      3.22 o 
   5   4  -7       89.53      108.55      3.14 o 
   6   4  -7       36.03       28.25      2.17 o 
  -1   5  -7       43.32       41.03      2.02 o 
   0   5  -7       13.05       15.57      1.65 o 
   1   5  -7      134.60      140.99      3.30 o 
   2   5  -7       57.47       55.54      2.59 o 
   3   5  -7      109.24      115.70      3.30 o 
   4   5  -7       10.34        9.15      1.85 o 
   4   1  -6      226.48      230.67      2.63 o 
   5   1  -6      227.25      230.41      2.79 o 
   4   2  -6        7.08        4.96      1.05 o 
   5   2  -6       90.63       88.03      2.16 o 
   6   2  -6       41.44       36.46      2.35 o 
   7   2  -6       32.18       31.78      1.76 o 
   2   3  -6       83.86       76.30      1.98 o 
   3   3  -6      185.16      178.60      3.03 o 
   4   3  -6        9.18        9.15      1.34 o 
   5   3  -6       40.74       37.53      1.91 o 
   6   3  -6       38.39       41.37      2.18 o 
   7   3  -6       45.81       44.08      2.24 o 
   8   3  -6       42.55       48.07      2.34 o 
   0   4  -6       53.66       52.62      1.90 o 
   1   4  -6      177.93      167.43      3.01 o 
   2   4  -6       90.65       93.90      2.48 o 
   3   4  -6       96.20       83.73      3.00 o 
   4   4  -6       26.36       23.20      1.80 o 
   5   4  -6       50.78       51.98      2.36 o 
   6   4  -6       55.81       61.63      2.67 o 
   7   4  -6       57.45       54.77      2.67 o 
  -1   5  -6        3.72        5.56      1.60 o 
   0   5  -6       59.15       63.05      2.37 o 
   1   5  -6       13.63       12.48      1.58 o 
   2   5  -6       94.84       96.28      2.86 o 
   3   5  -6       47.26       42.84      2.32 o 
   4   5  -6       10.49       10.48      1.85 o 
   5   5  -6        6.61        8.56      1.91 o 
   4   1  -5      415.57      416.30      3.35 o 
   5   1  -5      300.60      300.65      3.07 o 
   6   1  -5       47.40       45.94      1.54 o 
   3   2  -5       45.74       42.12      1.39 o 
   4   2  -5      357.24      349.25      3.68 o 
   5   2  -5      327.16      330.20      3.74 o 
   6   2  -5       39.94       38.74      1.75 o 
   7   2  -5       46.03       36.08      2.35 o 
   2   3  -5       59.49       54.06      1.70 o 
   3   3  -5       42.27       42.04      1.65 o 
   4   3  -5       91.41       82.74      2.42 o 
   5   3  -5       22.93       19.75      1.64 o 
   6   3  -5      170.72      177.39      3.33 o 
   7   3  -5       64.40       75.24      2.73 o 
   0   4  -5      207.51      232.84      3.32 o 
   1   4  -5       30.31       30.07      1.65 o 
   2   4  -5      174.23      174.85      3.15 o 
   3   4  -5        3.27        2.66      1.26 o 
   4   4  -5       74.90       70.13      2.58 o 
   5   4  -5       42.76       40.47      2.14 o 
   6   4  -5       38.83       44.67      2.36 o 
   7   4  -5        8.34        7.36      1.99 o 
   0   5  -5       37.06       48.20      2.27 o 
   1   5  -5       97.12      105.53      2.79 o 
   2   5  -5       10.13       11.46      1.73 o 
   3   5  -5       17.36       23.47      2.02 o 
   4   5  -5       19.63       20.60      2.24 o 
   5   5  -5       42.60       37.81      2.87 o 
   1   6  -5        1.50        0.00      1.58 o 
   4   0  -4      447.08      445.29      2.68 o 
   3   1  -4     1104.17     1112.91      4.88 o 
   4   1  -4      151.41      151.07      2.07 o 
   5   1  -4      256.97      250.66      2.76 o 
   6   1  -4       50.78       47.54      1.53 o 
   2   2  -4        9.47       11.33      0.92 o 
   3   2  -4      429.25      430.92      3.67 o 
   4   2  -4      121.41      116.02      2.18 o 
   5   2  -4      154.20      158.04      2.77 o 
   6   2  -4       37.51       37.67      1.71 o 
   7   2  -4      160.04      149.23      2.87 o 
   1   3  -4       99.11      108.39      2.15 o 
   2   3  -4      143.18      135.04      2.38 o 
   3   3  -4       90.78       94.41      2.16 o 
   4   3  -4       27.14       25.75      1.53 o 
   5   3  -4      267.88      229.72      3.55 o 
   6   3  -4        2.46        1.81      1.32 o 
   7   3  -4       68.81       65.86      2.39 o 
  -1   4  -4       91.56       95.03      2.12 o 
   0   4  -4       26.68       28.27      1.51 o 
   1   4  -4      226.45      243.64      3.49 o 
   2   4  -4       94.67       98.80      2.49 o 
   3   4  -4      165.49      162.52      3.15 o 
   4   4  -4       68.57       66.83      2.30 o 
   5   4  -4       98.56       82.81      3.27 o 
   6   4  -4       19.71       17.66      1.88 o 
   0   5  -4      181.93      188.77      3.56 o 
   1   5  -4       23.48       23.72      1.94 o 
   2   5  -4       23.04       24.81      1.86 o 
   3   5  -4       25.01       25.39      2.03 o 
   4   5  -4       66.02       62.80      2.68 o 
   5   5  -4        9.90        4.67      1.84 o 
   1   6  -4       32.97       45.41      2.58 o 
   2   6  -4        5.76        5.62      1.92 o 
   3   0  -3      954.60      956.74      3.34 o 
   5   0  -3      183.59      166.56      1.78 o 
   3   1  -3      252.51      256.60      2.34 o 
   4   1  -3      358.11      355.88      2.98 o 
   5   1  -3      250.92      252.68      2.75 o 
   2   2  -3      461.48      462.04      3.54 o 
   3   2  -3      233.60      233.55      2.71 o 
   4   2  -3       29.57       31.67      1.31 o 
   5   2  -3      106.88      105.91      2.23 o 
   6   2  -3       21.54       18.17      1.63 o 
   0   3  -3       67.15       64.97      1.55 o 
   1   3  -3      587.66      608.90      4.45 o 
   2   3  -3      241.18      244.25      3.08 o 
   3   3  -3       24.56       23.41      1.37 o 
   4   3  -3      241.99      242.60      3.39 o 
   5   3  -3       44.43       43.06      1.88 o 
   6   3  -3      270.44      262.74      3.95 o 
  -1   4  -3      109.06      112.18      2.35 o 
   0   4  -3      164.29      157.80      2.67 o 
   1   4  -3       28.51       30.08      1.59 o 
   2   4  -3      328.47      408.41      4.57 o 
   3   4  -3       69.65       65.36      2.16 o 
   4   4  -3      155.81      152.84      3.18 o 
   5   4  -3       86.00       83.27      2.61 o 
   6   4  -3      117.81       98.29      3.58 o 
   0   5  -3       25.47       26.94      1.76 o 
   1   5  -3      265.34      270.56      4.21 o 
   2   5  -3       24.64       31.41      2.11 o 
   3   5  -3      127.80      131.61      3.26 o 
   4   5  -3       46.92       51.40      2.46 o 
   5   5  -3       18.88       20.17      2.14 o 
   1   6  -3       19.85       21.45      2.48 o 
   2   6  -3       36.77       46.07      2.66 o 
   4   0  -2      771.91      760.33      3.25 o 
   2   1  -2     1793.70     1834.60      5.40 o 
   3   1  -2       67.06       61.00      1.23 o 
   4   1  -2      152.71      151.81      1.98 o 
   5   1  -2      415.48      400.41      3.34 o 
   1   2  -2      874.20      905.90      4.42 o 
   2   2  -2      139.27      142.30      2.01 o 
   3   2  -2      885.00     1027.29      5.50 o 
   4   2  -2      184.17      181.06      2.55 o 
   5   2  -2       93.75       91.45      2.06 o 
  -2   3  -2      145.72      138.51      1.86 o 
  -1   3  -2       97.35       98.59      1.68 o 
   0   3  -2      301.45      312.06      3.08 o 
   1   3  -2       26.17       24.29      1.19 o 
   2   3  -2      544.73      545.14      4.42 o 
   3   3  -2      516.60      609.05      4.97 o 
   4   3  -2       44.99       44.66      1.77 o 
   5   3  -2      338.52      335.05      4.10 o 
  -1   4  -2      199.66      200.48      2.80 o 
   0   4  -2       50.45       55.80      1.89 o 
   1   4  -2      420.94      402.26      4.21 o 
   2   4  -2       97.44       99.70      2.44 o 
   3   4  -2      119.96      126.66      2.83 o 
   4   4  -2      102.63      100.22      2.62 o 
   5   4  -2      170.55      160.62      3.36 o 
   0   5  -2      161.69      146.08      2.99 o 
   1   5  -2       16.86       18.51      1.76 o 
   2   5  -2      143.28      141.44      3.20 o 
   3   5  -2        5.29        4.73      1.65 o 
   4   5  -2       56.36       59.92      2.54 o 
   1   6  -2       64.39       68.22      2.53 o 
   2   6  -2        9.15        8.40      2.41 o 
   1   1  -1     2556.59     2550.91      5.51 o 
   2   1  -1     2003.21     1994.86      5.56 o 
   3   1  -1      339.79      355.72      2.64 o 
  -1   2  -1      299.33      302.86      2.14 o 
   0   2  -1       29.40       33.33      0.95 o 
   1   2  -1      406.78      407.87      3.00 o 
   2   2  -1      486.48      492.75      3.51 o 
   3   2  -1      156.39      152.78      2.20 o 
   4   2  -1      197.71      190.75      2.76 o 
  -2   3  -1      613.01      608.92      3.55 o 
  -1   3  -1      104.32      108.14      1.72 o 
   0   3  -1      330.30      324.27      3.03 o 
   1   3  -1      225.15      211.63      2.71 o 
   2   3  -1      179.58      173.99      2.58 o 
   3   3  -1      164.81      163.97      2.68 o 
   4   3  -1      328.86      363.06      4.09 o 
  -1   4  -1       62.01       61.14      1.72 o 
   0   4  -1      103.54       97.66      2.11 o 
   1   4  -1       47.33       41.58      1.73 o 
   2   4  -1      830.53      808.85      6.08 o 
   3   4  -1      103.38      103.07      2.57 o 
   4   4  -1       82.59       89.70      2.60 o 
   0   5  -1      184.75      187.81      3.23 o 
   1   5  -1      219.44      184.19      4.10 o 
   2   5  -1       35.53       32.37      1.88 o 
   3   5  -1      177.85      175.22      3.53 o 
   1   1   0     1362.32     1350.19      3.99 o 
   2   1   0     1401.60     1418.05      4.65 o 
  -2   2   0      272.81      267.35      1.74 o 
  -1   2   0       73.05       70.66      1.08 o 
   0   2   0      936.31      938.92      3.99 o 
   1   2   0       70.58       68.73      1.35 o 
   2   2   0      268.59      257.02      2.62 o 
   3   2   0      301.91      296.43      2.95 o 
  -2   3   0      168.05      177.40      1.98 o 
  -1   3   0      200.53      196.40      2.17 o 
   0   3   0      245.74      249.73      2.65 o 
   1   3   0      199.74      193.77      2.51 o 
   2   3   0      171.78      131.37      2.61 o 
   3   3   0      147.90      139.25      2.46 o 
  -1   4   0      351.76      341.70      3.43 o 
   0   4   0       59.31       68.33      1.86 o 
   1   4   0      355.57      344.64      3.81 o 
   2   4   0      231.66      190.52      3.78 o 
   3   4   0      368.92      358.94      4.32 o 
   0   5   0      173.39      169.91      3.05 o 
   1   5   0       71.34       69.03      2.29 o 
  -2   2   1      487.36      487.35      2.13 o 
  -1   2   1      405.09      407.34      2.37 o 
   0   2   1       30.20       31.81      0.89 o 
   1   2   1      293.87      297.49      2.49 o 
  -1   3   1      225.11      270.07      2.54 o 
   0   3   1      330.67      315.51      2.89 o 
   1   3   1      101.86      103.07      1.87 o 
  -1   4   1       47.34       60.91      1.82 o 
   0   4   1      101.34       97.06      2.08 o 
   1  -3 -17        6.05        6.75      1.78 o 
  -1  -3 -16        5.22        4.56      1.60 o 
   2  -3 -16        5.83        7.83      1.69 o 
   2  -2 -16        5.17        6.88      1.40 o 
   0  -4 -15       13.01       12.90      1.92 o 
  -2  -3 -15       16.97       15.34      1.63 o 
   0  -3 -15        1.91        0.61      1.52 o 
   0  -2 -15       50.34       50.91      2.01 o 
  -1  -4 -14        9.43        7.91      1.74 o 
   1  -4 -14       14.25       15.86      1.87 o 
  -1  -3 -14       13.56       12.97      1.61 o 
   1  -3 -14        4.79        4.03      1.48 o 
  -1  -2 -14       57.09       56.78      1.95 o 
   1  -2 -14        1.59        1.19      1.08 o 
  -2  -4 -13        0.97        2.33      1.51 o 
   0  -4 -13       11.98       10.62      1.72 o 
   2  -4 -13       24.58       23.65      1.91 o 
  -2  -3 -13        1.04        0.00      1.31 o 
   0  -3 -13       13.03       13.35      1.56 o 
   2  -3 -13        3.96        2.30      1.33 o 
  -2  -2 -13        7.99        6.52      1.21 o 
   0  -2 -13      111.43      111.79      2.45 o 
   0  -1 -13        6.47        7.49      0.97 o 
  -2  -4 -12        0.06        0.91      1.46 o 
  -1  -4 -12        5.44        4.41      1.57 o 
   1  -4 -12       39.26       42.05      2.19 o 
   3  -4 -12       15.56       15.70      1.74 o 
  -2  -3 -12        6.85        6.48      1.38 o 
  -1  -3 -12        9.41        8.08      1.43 o 
   1  -3 -12       34.52       35.44      1.85 o 
  -2  -2 -12      128.80      121.18      2.46 o 
  -1  -2 -12        6.67        6.01      1.17 o 
   1  -2 -12       57.65       56.02      1.82 o 
  -1  -1 -12       83.87       85.50      1.85 o 
   0  -5 -11       14.96       15.37      1.92 o 
   2  -5 -11        0.14        0.00      1.64 o 
  -1  -4 -11        2.38        3.15      1.44 o 
   0  -4 -11       22.74       22.22      1.80 o 
   2  -4 -11       55.15       56.16      2.30 o 
  -1  -3 -11       14.97       15.31      1.47 o 
   0  -3 -11       31.33       32.17      1.74 o 
   2  -3 -11       31.08       34.62      1.76 o 
  -1  -2 -11      163.92      163.78      2.72 o 
   0  -2 -11       28.11       24.53      1.41 o 
  -1  -1 -11       14.78       15.90      1.07 o 
   0  -1 -11       60.93       59.03      1.55 o 
   0  -5 -10       24.32       26.17      2.08 o 
   1  -5 -10       14.05       12.96      1.78 o 
   3  -5 -10        0.94        2.31      1.64 o 
  -2  -4 -10        3.86        3.96      1.43 o 
   0  -4 -10        4.25        3.35      1.37 o 
   1  -4 -10       52.12       53.14      2.23 o 
   3  -4 -10       24.05       23.44      1.82 o 
  -2  -3 -10        8.02        7.19      1.33 o 
   0  -3 -10       39.95       36.10      1.73 o 
   1  -3 -10       42.72       39.85      1.76 o 
  -2  -2 -10       72.65       66.65      1.83 o 
   0  -2 -10      101.30      103.04      2.15 o 
   1  -2 -10       71.16       66.65      1.80 o 
  -2  -1 -10        7.01        6.34      0.89 o 
  -1  -1 -10      163.06      170.91      2.31 o 
   0  -1 -10       17.44       18.12      1.06 o 
   0   0 -10       90.03       86.61      1.37 o 
  -1  -5  -9       34.29       35.91      2.18 o 
   1  -5  -9       30.27       32.78      2.15 o 
   2  -5  -9        7.98        8.07      1.66 o 
   4  -5  -9        3.56        4.32      1.68 o 
  -1  -4  -9       28.10       28.09      1.76 o 
   1  -4  -9        0.27        0.66      1.26 o 
   2  -4  -9       54.10       56.12      2.16 o 
  -1  -3  -9       26.30       27.00      1.53 o 
   1  -3  -9        6.35        5.35      1.14 o 
  -1  -2  -9      158.91      159.27      2.50 o 
  -1  -1  -9       30.49       32.77      1.14 o 
   0  -1  -9      188.82      192.46      2.30 o 
  -1   0  -9      174.89      176.19      1.75 o 
   0  -5  -8        3.93        3.62      1.54 o 
   3  -5  -8        0.09        0.11      1.58 o 
  -2  -4  -8       38.44       40.43      1.95 o 
   0  -4  -8        7.39        7.45      1.38 o 
   2  -4  -8       19.00       20.77      1.62 o 
  -2  -3  -8       32.65       28.11      1.51 o 
   0  -3  -8       24.12       22.80      1.40 o 
  -2  -2  -8      152.54      152.96      2.40 o 
   0  -2  -8       14.26       15.46      1.03 o 
  -2  -1  -8       10.70        9.40      0.81 o 
   0  -1  -8       10.21        9.46      0.78 o 
  -1  -5  -7       12.44        9.16      1.62 o 
   1  -5  -7       38.64       40.18      2.17 o 
   4  -5  -7        2.97        3.72      1.54 o 
  -1  -4  -7       11.87       12.46      1.43 o 
   1  -4  -7        2.42        0.93      1.22 o 
  -1  -3  -7       45.68       45.33      1.64 o 
   1  -3  -7        4.85        4.55      1.00 o 
  -1  -2  -7        7.31        6.16      0.85 o 
  -1  -1  -7       70.78       77.85      1.43 o 
  -1   0  -7      212.59      205.83      1.67 o 
   0  -5  -6       16.98       17.70      1.72 o 
   2  -5  -6       27.23       25.81      1.86 o 
   0  -4  -6       15.41       15.03      1.41 o 
   2  -4  -6       26.03       25.43      1.54 o 
  -2  -3  -6        3.88        4.86      1.04 o 
   0  -3  -6       16.48       15.92      1.15 o 
  -2  -2  -6        8.15        7.88      0.88 o 
   0  -2  -6       45.78       46.03      1.33 o 
  -1  -1  -6       87.61       85.94      1.42 o 
   0  -1  -6        6.60        7.60      0.65 o 
   1  -6  -5        0.43        0.75      1.55 o 
  -1  -5  -5       18.89       19.61      1.73 o 
   1  -5  -5       27.88       29.75      1.86 o 
   3  -5  -5        4.98        7.39      1.51 o 
  -1  -4  -5       29.75       29.86      1.71 o 
   1  -4  -5        8.70        7.00      1.26 o 
  -2  -3  -5        6.57        4.97      1.03 o 
  -1  -3  -5       24.54       27.30      1.32 o 
   1  -3  -5        6.02        5.28      0.94 o 
  -1  -2  -5       53.30       51.56      1.35 o 
  -1  -1  -5      130.98      133.59      1.62 o 
   0  -1  -5      110.90      108.61      1.46 o 
  -1   0  -5      209.18      217.55      1.47 o 
   2  -6  -4        1.65        0.95      1.47 o 
  -1  -5  -4        1.94        2.52      1.45 o 
   0  -5  -4       40.42       43.04      2.03 o 
   2  -5  -4        6.61        6.36      1.45 o 
   4  -5  -4       18.96       16.91      1.71 o 
  -1  -4  -4       26.29       27.59      1.60 o 
   0  -4  -4        7.66        9.42      1.23 o 
   2  -4  -4       27.18       26.51      1.51 o 
  -1  -3  -4       21.64       20.82      1.21 o 
   0  -3  -4       96.22       98.87      1.97 o 
  -1  -2  -4       61.43       62.94      1.40 o 
   0  -2  -4       16.67       16.37      0.87 o 
  -1  -1  -4      118.95      114.03      1.47 o 
   0  -1  -4       25.55       24.89      0.88 o 
   0  -6  -3       12.79       13.11      1.79 o 
   0  -5  -3        7.31        7.91      1.42 o 
   3  -5  -3       36.69       38.72      1.89 o 
   0  -4  -3       47.17       49.44      1.80 o 
   1  -4  -3        8.19        6.99      1.17 o 
   0  -3  -3       19.28       18.20      1.08 o 
   1  -3  -3      168.72      170.54      2.40 o 
   0  -2  -3      155.35      170.78      2.01 o 
  -1  -1  -3      246.42      254.83      2.01 o 
   0  -1  -3      339.36      327.95      2.15 o 
   1  -5  -2        4.84        4.49      1.26 o 
  -1  -4  -2       57.32       54.55      1.82 o 
   1  -4  -2      120.85      117.57      2.36 o 
   2  -4  -2       27.98       27.67      1.45 o 
  -1  -3  -2       27.95       27.06      1.18 o 
   1  -3  -2        7.51        7.68      0.86 o 
  -1  -2  -2       44.86       46.05      1.15 o 
  -1  -1  -2      663.80      665.17      2.99 o 
   0  -1  -2      299.19      295.84      1.89 o 
   0  -5  -1       53.04       52.15      1.96 o 
   2  -5  -1       10.20        8.60      1.35 o 
   0  -4  -1       29.73       27.69      1.37 o 
   2  -4  -1      238.44      233.04      3.09 o 
   0  -3  -1       94.83       93.74      1.74 o 
   0  -2  -1        8.44        8.46      0.66 o 
   0  -1  -1     1026.43      990.17      3.11 o 
   1  -4   0      102.08      100.97      2.11 o 
   1  -3   0       57.34       55.89      1.36 o 
   0  -4   1       29.09       27.25      1.29 o 
   2  -4   1      111.50      108.46      2.10 o 
   0  -3   1       94.94       93.18      1.61 o 
   0  -2   1        8.67        9.96      0.58 o 
   1  -3   2       27.71       30.09      0.98 o 
   1  -2   2       43.82       45.21      0.83 o 
                                                 
